# Supplementary material for: The Evolutionary Fate of the Horizontally Transferred Agrobacterial Mikimopine Synthase Gene in the Genera Nicotiana and Linaria
Source: PLoS One. 2014 Nov 24;9(11):e113872. doi: 10.1371/journal.pone.0113872 (PMC4242671; doi:10.1371/journal.pone.0113872)
Supplement: Table S1 — List of plant and bacterial material used for PCR detection of mis genes and mis homologs and/or for the genetic transformation experiment. (XLSX) [file pone.0113872.s007.xlsx]

## Sheet: Table_S1
Genus	Species	Accession name	abbreviation	Source of seeds or place of collection of leaves
Nicotiana
	N. tabacum	Vielblattriger	NtabIBP	Institut of Biophysics, AS, Brno, Czech Republic
	N. tabacum	Alipes	Alipes	Institut du Tabac, Altadis, Bergerac, France
	N. tabacum	Ambalema SR	Ambale	Institut du Tabac, Altadis, Bergerac, France
	N. tabacum	Chinensis	Chinens	Institut du Tabac, Altadis, Bergerac, France
	N. tabacum	Fructicosa	Fructico	Institut du Tabac, Altadis, Bergerac, France
	N. tabacum	Lacerata	Lacerata	Institut du Tabac, Altadis, Bergerac, France
	N. tabacum	Petiolaris	Petiolar	Institut du Tabac, Altadis, Bergerac, France
	N. tabacum	Purpurea B	Purpurea	Institut du Tabac, Altadis, Bergerac, France
	N. glauca		NglBP	B&T World Seeds, Aigues-Vives, France
	N. glauca x N. langsdorfii		NgxNl_hybrid	North Carolina State University, Raleigh, US
	N. tomentosiformis		NtomIBP	Institut of Biophysics, AS, Brno, Czech Republic
	N. tomentosiformis	ITB645	NtomG645	Institut du Tabac, Altadis, Bergerac, France
	N. tomentosiformis	ITB647	NtomG647	Institut du Tabac, Altadis, Bergerac, France
	N. tomentosiformis	NIC 479/84	NtomIPK	IPK, Gatersleben, Germany
Linaria
	L. vulgaris		LV_CZ1	Chrlice, Czech Republic
	L. vulgaris		LV_CH1	Botanic Garden, Zurrich, Switzerland
	L. vulgaris		LV_CZ2	Bohunice, Brno, Czech Republic
	L. vulgaris		LV_Fr	Department of Ain, Cize, France (kindly provided by Dr. Ch. Tehin; ENS Lyon, France)
	L. vulgaris		LV_Ageeta	Ageeta LLC, Tartu, Estonia
	L. genistifolia		LG_SVK	Drevenik, Spisska Nova Ves, Slovakia (from the collection of the Botanic Garden of the Charles University, Prague)
	L. genistifolia		LG_PlNatur	Pavlovske kopce, Planta naturalis, Czech Republic
	L. genistifolia		LG_CZ2	Hady, Brno, Czech Republic
	L. genistifolia		LG_CZ1	Podyji, Czech Republic (from the collection of the Botanic Garden of the Charles University, Prague)
	Linaria dalmatica (L.) Mill. = L. genistifolia subsp. dalmatica		LD_BandT	B&T World Seeds, Aigues-Vives, France
	L. purpurea			Botanic Garden, Masaryk university, Brno, Czech Republic
	L. maroccana			Ageeta LLC, Tartu, Estonia
	L. bipartita			Ageeta LLC, Tartu, Estonia
	L. alpina			Ageeta LLC, Tartu, Estonia
	L. aeruginea	Neonlight		Ageeta LLC, Tartu, Estonia
	L. triornithofora			Planta naturalis, Markvartice u Sobotky, Czech Republic
Agrobacterium
mis containing	A. rhizogenes	MAFF0210265	Ar_MAFF65	Genebank, NIAS, Tsukuba, Japan
	A. rhizogenes	MAFF0210266	Ar_MAFF66	Genebank, NIAS, Tsukuba, Japan
	A. rhizogenes	MAFF0210267	Ar_MAFF67	Genebank, NIAS, Tsukuba, Japan
	A. rhizogenes	MAFF0210269	Ar_MAFF69	Genebank, NIAS, Tsukuba, Japan
	A. rhizogenes	MAFF0301725	Ar_MAFF25	Genebank, NIAS, Tsukuba, Japan
control strain	A. rhizogenes	A4RSII		RDP, ENS Lyon, France
Table S1. List of plant and bacterial material used for PCR detection of mis genes and mis homologs and/or for the genetic transformation experiment
