# Supplementary material for: The Evolutionary Fate of the Horizontally Transferred Agrobacterial Mikimopine Synthase Gene in the Genera Nicotiana and Linaria
Source: PLoS One. 2014 Nov 24;9(11):e113872. doi: 10.1371/journal.pone.0113872 (PMC4242671; doi:10.1371/journal.pone.0113872)
Supplement: Table S2 — PCR primers and PCR profiles used in this study. (XLSX) [file pone.0113872.s008.xlsx]

## Sheet: Table_S2
sequence amplified	genus or species studied	name of primer	sequence (5´- 3´)	initial denaturation	denaturation	annealing	elongation	total number of cycles
mis gene and mis homologues	Agrobacterium and Nicotiana	misF	TCGCTCTACCAACATCGAAA	94 °C / 3 min	94 °C / 0.5 min	58 °C / 0.5 min	72 °C / 1 min	30
		misR	ATTGCCGATCGARGTGAAAC
	Linaria	Linaria_misF	CCATACGTGCGAGATTGATG	94 °C / 3 min	94 °C / 0.5 min	60 °C / 0.5 min	72 °C / 1 min	30
		Linaria_misR	GAGGCGAGTGCTATCTTTGC
	Linaria vulgaris	LV_spec_BJF2	CATCAAGTGTAGCAGAATAGATCG	94 °C / 3 min	94 °C / 0.5 min	touch-down 60 °C-55 °C/0.5 min (11 cycles)	72 °C / 1 min	36
		LV_spec_BJF1	CATCAAGTGCTCCATGTCTTG			55°C / 0.5 min (25 cycles)
		LV_spec_BJR1	GCAAATTCGGTGACATCAGA
mis homologue plus ORF14 in Linaria	Linaria	Linaria_misF	CCATACGTGCGAGATTGATG	94 °C / 3 min	94 °C / 0.5 min	60 °C / 0.5 min	72 °C / 2 min	30
		LV_ORF14_R1	CGATCAGACTGTGACGTTCG
rpl32-trnL chloroplast region	Linaria	rpL32-F	CAGDTCCAAAAAAACGTACTTC	94 °C / 3 min	94 °C / 0.5 min	55 °C / 1 min	72 °C / 1 min	30
		trnL(UAG)	CTGCDTCCTAAGAGCAGCGT
trnS-trnG chloroplast region	Linaria	trnS(GCU)_Shaw2007	AACTCGTACAACGGAITAGCAA	94 °C / 3 min	94 °C / 0.5 min	55 °C / 1 min	72 °C / 1 min	30
		trnG(UuC)	GAATCGAACCCGCATCGTTAG
trnL-trnF chloroplast region	Linaria	UniC_ cp_trnL_T	CGAAATCGGTAGACGCTACG	94 °C / 3 min	94 °C / 0.5 min	50 °C / 1 min	72 °C / 1.5 min	30
		UniF_ cp_trnF_T	ATTTGAACTGGTGACACGAG
trnK-matK chloroplast region	Linaria	matkF1_linaria	GAAATCCAAAGATATTTACAGC	94 °C / 3 min	94 °C / 0.5 min	50 °C / 1 min	72 °C / 1 min	30
		matkR1_linaria	TTAGACAATGACGCAATCAGA
AGT1 - gene for alanine-glyoxylate transaminase	Linaria	Agt1_F1	GATTTCCGHATGGATGANTGGGG	94 °C / 3 min	94 °C / 0.5 min	55 °C / 1 min	72 °C / 1 min	30
(nuclear)		Agt1_R1	CCAYTCCTCCTTCTGHGTGCAGTT
at103 - gene for Mg-protoporphyrin IX monomethyl ester cyclase	Linaria	At103_F1	CTTCAAGCCMAAGTTCATCTTCTA	94 °C / 3 min	94 °C / 0.5 min	touch-down 55 °C-50 °C/1 min (11 cycles)	72 °C / 1 min	36
(nuclear)		At103_R1	TTGGCAATCATTGAGGTACATNGTMACATA			50°C / 1 min (25 cycles)
Table S2. PCR primers and PCR profiles used in this study
