# Supplementary material for: The Evolutionary Fate of the Horizontally Transferred Agrobacterial Mikimopine Synthase Gene in the Genera Nicotiana and Linaria
Source: PLoS One. 2014 Nov 24;9(11):e113872. doi: 10.1371/journal.pone.0113872 (PMC4242671; doi:10.1371/journal.pone.0113872)
Supplement: Table S3 — List of the sequences in the concatenated nuclear and chloroplast datasets used for phylogenetic analyses including vouchers and accession numbers. (XLSX) [file pone.0113872.s009.xlsx]

## Sheet: Table _S3
	at103			agt1			rDNA			rpl32-trnL			trnK-matK			trnL-trnF			trnS-trnG
taxon	source	voucher or legator(year)/place	accession number	source	voucher	accession number	source	voucher	accession number	source	voucher	accession number	source	voucher	accession number	source	voucher	accession number	source	voucher	accession number
Linaria vulgaris	this paper	Janousek IPBBR 36	KF906524	GenBank	Blanco-Pastor,J.L., Vargas,P. and Pfeil,B.E. (2012)/France, dtto	JQ814481, JQ814477	GenBank	B. Estebanez (MA); Blanco-Pastor,J.L., Vargas,P. and Pfeil,B.E. (2012)/France: Chamonix	JX481138, JQ814535	GenBank	B. Estebanez sn, s.n. Blanco-Pastor,J.L., Vargas,P. and Pfeil,B.E.(2012) / France	JF694126 and JQ814621	this paper and GenBank	Janousek IPBBR 36 and B. Estebanez sn	KF918728 and JF694194	GenBank	Albach 723, WU and R. W. Jobson & T. Motley 1004 (NY)	AY492181, AF482609	GenBank	Blanco-Pastor,J.L., Vargas,P. and Pfeil,B.E. (2012)/ France: Chamonix	JQ814554
Linaria genistifolia	this paper	Janousek IPBBR 37	KF906525	GenBank	A9751	JQ814575	GenBank	A9751; A9751;UTEP 63902	JX481137, JQ814502, and AY878115	GenBank	A9751, A9751	JF694124, JQ814609	Genbank	A9751	JF694192	this paper	Janousek IPBBR 37	KF918741	GenBank	A9751	JQ814542
Linaria dalmatica	this paper	Janousek IPBBR 40	KF906526	GenBank	726987 (MA)	JQ814571	GenBank	MA:726987, 726987 (MA),	JX481136, JQ814498,	GenBank	726987 (MA)	JQ814607	this paper	Janousek IPBBR 40	KF918725	this paper	Janousek IPBBR 40	KF918742	GenBank	726987 (MA)	JQ814540
Linaria triornithophora	this paper	Janousek IPBBR 39	KF906527	this paper	Janousek IPBBR 39	KF918730	GenBank	18MF07, and MA 617622	JX481083, and AY731248	GenBank	18MF07 and 617622(MA)	JF694128 and JN663483	this paper and GenBank	Janousek IPBBR 39 and 18MF07	KF918724 and JF694196	GenBank	617622(MA)	JN663594	GenBank	617622(MA)	JN663706
Linaria alpina	GenBank	Wunder (2008)/Italy:South Tirol	AM503745	GenBank	Wunder,J. (2008)/Italy:South Tirol, 571SMB05	AM503661, JQ814561	GenBank	571SMB05; Wunder,J. (2008)/Italy: South Tirol	JQ814489, AM503880,	GenBank	J. Guemes sn, 12605BF, and 571SMB05	JF694121, JN663402, and JN663403	this paper and GenBank	Janousek IPBBR 47 and J. Guemes sn	KF918723 and JF694189	GenBank	571SMB05 and 12605BF	JN663510 and JN663509	GenBank	571SMB05 and 12605BF	JN663622 and JN663621
Linaria repens	this paper	Janousek IPBBR 41	KF906528	this paper	Janousek IPBBR 41	KF918731,	GenBank	54MF09	JX481144	GenBank	54MF09	JF694125	GenBank	54MF09	JF694193	this paper		KF918743	this paper	Janousek IPBBR 41	KF918737
Linaria purpurea	this paper	Janousek IPBBR 43	KF906529	this paper	Janousek IPBBR 43	KF918732	GenBank	74MF09	JX481147	this paper	Janousek IPBBR 43	KF918736	this paper	Janousek IPBBR 43	KF918729	this paper	Janousek IPBBR 43	KF918745	this paper	Janousek IPBBR 43	KF918738
Linaria aeruginea	this paper	Janousek IPBBR 45	KF906530	this paper and GenBank (last two items)	Janousek IPBBR 45, 51JB09, 44JB09	KF918735, JQ814558, JQ814559	GenBank	51JB09 and 44JB09	JQ814486 and JQ814487	GenBank	51JB09, 50MF09, 2009.12.80 (RNG), 53MF09, 2009.12.96 (RNG), 2009.12.83 (RNG), 2009.12.94 (RNG), 35PJM09	JN663397, JN663398, JN663399, JN663393, JN663395, JN663392, JN663396, JN663394	this paper	Janousek IPBBR 45	KF918722	GenBank	2009.12.54 (RNG), 50MF09, 53MF09, 2009.12.83 (RNG), and 2009.12.94 (RNG)	JN663507, JN663505, JN663500, JN663499, and JN663503	GenBank	2009.12.83 (RNG), 53MF09, 35PJM09, 2009.12.96 (RNG), 2009.12.94 (RNG), 51JB09, 50MF09, and 2009.12.80 (RNG)	JN663611, JN663612, JN663613, JN663614, JN663615, JN663616, JN663617, and JN663618
Linaria bipartita	this paper	Janousek IPBBR 46	KF906531	this paper	Janousek IPBBR 46	KF918733	GenBank	S.L. Jury and R.G. Wilson 18558	JX481094	GenBank	SL Jury 18558, SL Jury 14293	JF694131, JF694132	this paper and GenBank	Janousek IPBBR 46 and SL Jury 18558	KF918726 and JF694199	this paper	Janousek IPBBR 46	KF918744	this paper	Janousek IPBBR 46	KF918740
Linaria maroccana	this paper	Janousek IPBBR 38	KF906532	this paper	Janousek IPBBR 38	KF918734	GenBank	S.L. Jury 14209	JX481097	GenBank	M Ait Lafkih sn, SL Jury 14209	JF694148, JF694149	this paper and GenBank	Janousek IPBBR 38 and SL Jury 14209	KF918727 and JF694217	GenBank	Guebitz,T., Caldwell,A. and Hudson,A. (2003)	AY316712	this paper	Janousek IPBBR 38	KF918739
Antirrhinum	this paper (A. majus)	Janousek IPBBR 44	KF906533	GenBank (A. graniticum)	213PV06	JQ814556	GenBank (A. graniticum)	Freeman,C.E. Jr. (2005), JG4101, ECA54, VAL 99540 and 213PV06	AY880241, EU677208, EU677209, AY731283, and JQ814484	GenBank (A. graniticum)	213PV06	JF694120	GenBank (Antirrhinum majus)	Young,N.D. and dePamphilis,C.W (location not known)/	AF051978	GenBank (A. graniticum)	213PV06	JN663497	GenBank (А. graniticum)	213PV06	JN663609
Chaenorhinum	this paper (Ch. minus)	Janousek IPBBR 42	KF906534	GenBank	31PV08	JQ814557	GenBank (Ch. minus)	McNeils 96-336 (GH)	AF513875	GenBank (Ch. macropodum)	27PV08	JF694119	Genbank(Ch. minus, Ch. minus, Ch. macropodum, and Ch. minus)	MIB:ZPL:03239, NMW2616, 27PV08, and NMW2617	HE966900, JN895654, JF694187, and JN895897	GenBank (Ch. origanifolium)	Guebitz,T., Caldwell,A. and Hudson,A (2003)	AY316706	GenBank (Ch. macropodum)	7E3MF08	JN663610
Table S3. List of the sequences used for phylogenetic analyses (concatenated nuclear and chloroplast datasets) including vouchers and accession numbers.
