# Supplementary material for: The Evolutionary Fate of the Horizontally Transferred Agrobacterial Mikimopine Synthase Gene in the Genera Nicotiana and Linaria
Source: PLoS One. 2014 Nov 24;9(11):e113872. doi: 10.1371/journal.pone.0113872 (PMC4242671; doi:10.1371/journal.pone.0113872)
Supplement: Table S4 — List of the N. tomentosiformis and N. tabacum contigs that show homology to N. tabacum mis . (XLSX) [file pone.0113872.s010.xlsx]

## Sheet: Table X
Species	sequence name	contig	contig length
N. tomentosiformis ac. TW142	mis1	ASAG01039652.1	33077
		ASAG01205334.1	377
		ASAG01208934.1	466
		ASAG01214370.1	1150
		ASAG01208860.1	463
N. tomentosiformis ac. TW142	mis2	ASAG01121015.1	4504
		ASAG01208987.1	468
		ASAG01172229.1	206
		ASAG01207742.1	429
		ASAG01164205.1	665
N. tabacum cv. Basma Xanthi	mis1	AWOK01262755.1	22951
		AWOK01658345.1	1759
N. tabacum cv. K326		AWOJ01062996.1	24717
		AWOJ01534161.1	5080
N. tabacum cv. TN90		AYMY01187867.1	31568
		AYMY01393623.1	1174
		AYMY01187868.1	22931
N. tabacum cv. K326	mis2	AWOJ01451316.1	3564
		AWOJ01507417.1	2460
		AWOJ01451317.1	1213
N. tabacum cv. TN90		AYMY01401705.1	206
		AYMY01382493.1	2922
		AYMY01391287.1	935
Table S4. List of the N. tomentosiformis and N. tabacum contigs that show homology to N. tabacum mis.

## Sheet: TA
Tomentosiformis
ASAG01121015.1
ASAG01208987.1
ASAG01172229.1
ASAG01207742.1
ASAG01164205.1
tabacum Basma Xanthi
tabacum K326
AWOJ01451316.1
AWOJ01507417.1
AWOJ01451317.1
tabacum TN90
zkontrolovat
AYMY01401705.1
AYMY01382493.1
AYMY01391287.1

## Sheet: TB
Tomentosiformis
ASAG01039652.1
ASAG01205334.1
ASAG01208934.1
ASAG01214370.1
ASAG01208860.1
tabacum Basma Xanthi
AWOK01262755.1
AWOK01658345.1
tabacum K326
AWOJ01062996.1
AWOJ01534161.1
tabacum TN90
AYMY01187867.1
AYMY01393623.1
AYMY01187868.1
