# Supplementary material for: The Evolutionary Fate of the Horizontally Transferred Agrobacterial Mikimopine Synthase Gene in the Genera Nicotiana and Linaria
Source: PLoS One. 2014 Nov 24;9(11):e113872. doi: 10.1371/journal.pone.0113872 (PMC4242671; doi:10.1371/journal.pone.0113872)
Supplement: Table S5 — Number of frameshift mutations and stop codons in mis of analysed plants (accession numbers included). (XLSX) [file pone.0113872.s011.xlsx]

## Sheet: List1
					Number of:
Genus	Species	Source	Plant material (abbreviation)	Abbreviation of the sequence	frameshift mutations	stop codons	Accession numbers
Nicotiana
	N. glauca	this study	NgIBP	Ngl2	0	0	KJ410412
	N. glauca	this study	NgIBP	Ngl3	0	0	KJ410408
	N. glauca	this study	NgIBP	Ngl4	0	0	KJ410409
	N. glauca	this study	NgIBP	Ngl6	0	0	KJ410410
	N. glauca	this study	NgIBP	NglBP	0	0	KJ410411
	N. glauca	GenBank	N. glauca (Suzuki and Tanaka 2002)	NgNCBI	0	0	AB071334
	N. glauca	GenBank	N. glauca (Suzuki and Tanaka 2002)	NgNCBI_left_copy	0	0	AB071335
	N. glauca x N. langsdorfii	this study	NgxNl_hybrid	NgxNl_hybrid	0	0	KJ410430
	N. tabacum	this study	NtabIBP	NtabIBP	1	16	KJ410415
	N. tabacum	this study	NtabIBP	Ntab4	2	20	KJ410414
	N. tabacum	this study	NtabIBP	Ntab7	2	13	KJ410418
	N. tabacum	this study	Alipes	Alipes	2	13	KJ410419
	N. tabacum	this study	Ambale	Ambale	1	16	KJ410416
	N. tabacum	this study	Chinens	Chinens	1	16	KJ410420
	N. tabacum	this study	Fructico	Fructico	1	16	KJ410422
	N. tabacum	this study	Lacerata	Lacerata	1	16	KJ410413
	N. tabacum	this study	Petiolar	Petiolar	1	16	KJ410421
	N. tabacum	this study	Purpurea	Purpurea	1	15	KJ410417
	N. tomentosiformis	this study	NtomIBP	NtomIBP	1	16	KJ410427
	N. tomentosiformis	this study	ITB645	NtomG645	1	16	KJ410423
	N. tomentosiformis	this study	ITB647	NtomG647	1	16	KJ410425
	N. tomentosiformis	this study	NtomIPK	NtomIPK	1	15	KJ410424
	N. tomentosiformis	this study	NtomIBP	Ntom1	1	15	KJ410426
	N. tomentosiformis	this study	NtomIBP	Ntom4	3	15	KJ410428
	N. tomentosiformis	this study	NtomIBP	Ntom6	3	15	KJ410429
Linaria
	L. vulgaris	this study	LV_CH1	LV_CH1	1	17	KM678237
	L. vulgaris	this study	LV_CZ1	LV_CZ1	1	17	KM678229
	L. vulgaris	this study	LV_CZ2	LV_CZ2	1	16	KJ410446
	L. vulgaris	this study	LV_CZ2	LV-Cam2	1	16	KJ410440
	L. vulgaris	this study	LV_CZ2	LV-Cam6	1	4	KM678225
	L. vulgaris	this study	LV_CZ2	LV-Cam3	2	1	KM678233
			LV_CZ2	LV-Cam9	>1	>1	KM678232
	L. vulgaris	this study	LV_Fr	LV_Fr1	1	16	KM678228
	L. vulgaris	this study	LV_Fr	LV_Fr2	1	17	KM678227
	L. vulgaris	this study	LV_Ageeta	LV_Ageeta	3	4	KJ410449
	L. vulgaris	this study	LV_Ageeta	LV_Ageeta2	4	3	KM678224
	L. vulgaris	this study	LV_Ageeta	LV_Ageeta3	3	3	KM678226
	L. vulgaris	GenBank	L. vulgaris (Matveeva et al. 2012)	LV-Rus-L	2	18	EU735069
	L. vulgaris	GenBank	L. vulgaris (Matveeva et al. 2012)	LV-Rus-R	2	2	EU735069
	L. genistifolia	this study	LG_SVK1	LG_SVK1	1	7	KM678238
	L. genistifolia	this study	LG_SVK1	LG1-Drevenik	1	1	KM678239
	L. genistifolia	this study	LG_SVK1	LG5	1	7	KJ410433
	L. genistifolia	this study	LG_SVK1	LG10	1	3	KJ410434
	L. genistifolia	this study	LG_SVK2	LG_SVK2	0	1	KJ410435
	L. genistifolia	this study	LG_PlNatur	LG_PlNatur	1	0	KJ410437
	L. genistifolia	this study	LG_PlNatur	LGPavlKop2	3	1	KM678234
	L. genistifolia	this study	LG_CZ1	LG_CZ1	1	1	KM678230
	L. genistifolia	this study	LG_CZ2	LG_CZ2	0	1	KJ410436
	Linaria dalmatica (L.) Mill. = L. genistifolia subsp. dalmatica	this study	LD_BandT	LD_BandT1	1	10	KM678235
	Linaria dalmatica (L.) Mill. = L. genistifolia subsp. dalmatica	this study	LD_BandT	LD_BandT2	1	9	KM678236
Table S5. Number of frameshift mutations and stop codons in mis analysed plants (accession numbers included).
References: Suzuki K, Yamashita I, Tanaka N (2002) Tobacco plants were transformed by Agrobacterium rhizogenes infection during their evolution. Plant J 32: 775–787. Matveeva T V, Bogomaz DI, Pavlova OA, Nester EW, Lutova LA (2012) Horizontal gene transfer from genus agrobacterium to the plant linaria in nature. Mol Plant Microbe Interact 25: 1542–1551.
