# Supplementary material for: The Evolutionary Fate of the Horizontally Transferred Agrobacterial Mikimopine Synthase Gene in the Genera Nicotiana and Linaria
Source: PLoS One. 2014 Nov 24;9(11):e113872. doi: 10.1371/journal.pone.0113872 (PMC4242671; doi:10.1371/journal.pone.0113872)
Supplement: Table S6 — Nucleotide substitution models optimal for particular sequences as identified using jModelTest. (XLSX) [file pone.0113872.s012.xlsx]

## Sheet: Table _S4
Dataset	Sequence	Substitution model used
mikimopine synthase - ORF14	mikimopine synthase plus ORF14	K80
nuclear gene dataset for phylogenetic studies	rDNA	001230uf+Γ
	AGT1	TPM3uf +Γ
	at103	012202uf + Γ
chloroplast sequences based dataset for phylogenetic studies	rpl32-trnL	001002uf + Γ
	trnS-trnG	001202uf + Γ
	trnL-trnF	012010uf
	trnK-matK plus intron	012030uf +Γ
Table S6 Nucleotide substitution models optimal for particular sekvences as identified using jModelTest
