# Supplementary material for: The Evolutionary Fate of the Horizontally Transferred Agrobacterial Mikimopine Synthase Gene in the Genera Nicotiana and Linaria
Source: PLoS One. 2014 Nov 24;9(11):e113872. doi: 10.1371/journal.pone.0113872 (PMC4242671; doi:10.1371/journal.pone.0113872)
Supplement: Table S7 — Branch-site analysis of the mis gene in the genus Linaria . Both L. genistifolia and L. vulgaris show significant decrease of codons under purifying selection when compared with the internal branch leading to the genus Linaria. CI - confidence interval. (XLSX) [file pone.0113872.s013.xlsx]

## Sheet: List2
		codons consistent with
		purifying selection			neutral evolution			adaptive evolution			tests
host	branches	percentage	95% CI (%)		percentage	95% CI (%)		percentage	95% CI (%)		test 1	test 2
genus Linaria	internal	0.5454	48.69-60.23		0.4546	39.77-51.31		0	0 – 1.58		1	0.5
L. genistifolia	terminal	0.04505	2.44 - 7.5		0.95494	92.5 - 97.56		0	0 – 1.58		7x10⁻³	0.27
L. vulgaris	terminal	0.17795	13.67 - 22.64		0.82205	77.36 - 86.33		0	0 – 1.58		0.07	0.5
Table S7. Branch-site analysis of the mis gene in the genus Linaria. Both L. genistifolia and L. vulgaris show significant decrease of codons under purifying selection when compared with the internal branch leading to the genus linaria. CI - confidence interval

## Sheet: List1
Linaria genistifolia terminal												2xdelta lnL
												test 1	test 2
lnL	-2893.8					model A0	-2893.98		M1a	-2898.74		9.89336	0.369076
											P	0.0071	0.27
site class	0	1	2a	2b								significant	ns
proportion	0.04505	0.03029	0.55289	0.37176
background w	0.12295	1	0.12295	1
foreground w	0.12295	1	1.30718	1.30718
		0.95494	0.92465
Linaria vulgaris terminal												2xdelta lnL
												test 1	test 2
lnL	-2896.14					model A0	-2896.14		M1a	-2898.74		5.19671	0
												0.0743	0.5
site class	0	1	2a	2b								ns	ns
proportion	0.17795	0.14473	0.37353	0.30379
background w	0.09883	1	0.09883	1
foreground w	0.09883	1	1	1
		0.82205
