# Supplementary material for: The Evolutionary Fate of the Horizontally Transferred Agrobacterial Mikimopine Synthase Gene in the Genera Nicotiana and Linaria
Source: PLoS One. 2014 Nov 24;9(11):e113872. doi: 10.1371/journal.pone.0113872 (PMC4242671; doi:10.1371/journal.pone.0113872)
Supplement: Table S8 — Branch-site analysis of one nuclear and two chloroplast genes in the genus Linaria. Neither L. genistifolia nor L. vulgaris show significant decrease of codons under purifying selection when compared with the internal branch leading to the genus Linaria. CI - confidence interval. (XLSX) [file pone.0113872.s014.xlsx]

## Sheet: List1
		codons consistent with
		purifying selection			neutral evolution			adaptive evolution			tests
host	branches	percentage	95% CI (%)		percentage	95% CI (%)		percentage	95% CI (%)		test 1	test 2
genus Linaria	internal	0.67603	61.89 - 72.77		0.32397	27.23 - 38.11		0	0 – 1.58		1	0.5
	terminal	0.67603	61.89 - 72.77		0.32397	27.23 - 38.11		0	0 – 1.58		1	0.5
Linaria genistifolia	terminal	0.65752	60.17 - 71.19		0.34248	28.81 - 39.83		0	0 – 1.58		0.92	0.39
Linaria vulgaris	teminal	0.67603	61.89 - 72.77		0.32397	27.23 - 38.11		0	0 – 1.58		1	0.5
Table S8. Branch-site analysis of one nuclear and two chloroplast genes in the genus Linaria. Neither L. genistifolia nor L. vulgaris show significant decrease of codons under purifying selection when compared with the internal branch leading to the genus Linaria. CI - confidence interval

## Sheet: List2
genistifolia						lnL	A	-3241.29		A0	-3241.33		M1a	-3241.37		test 2 - delta lnL	test 1 - delta lnL
																0.071496	0.160314
	0	1	2a	2b
proportion	0.65752	0.32261	0.01333	0.00654
background w	0.07302	1	0.07302	1
foreground w	0.07302	1	8.02384	8.02384
		0.34248
vulgaris						lnL	A	-3241.37		A0	-3241.37		M1a	-3241.37		test 2 - delta lnL	test 1 - delta lnL
																0	0
	0	1	2a	2b
proportion	0.67603	0.32397	0	0
background w	0.07909	1	0.07909	1
foreground w	0.07909	1	1	1
		0.32397
internal						lnL	A	-3241.37		A0	-3241.37		M1a	-3241.37		test 2 - delta lnL	test 1 - delta lnL
	0	1	2a	2b												0	0
proportion	0.67603	0.32397	0	0
background w	0.07909	1	0.07909	1
foreground w	0.07909	1	1	1
		0.32397
all terminal						lnL	A	-3241.37		A0	-3241.37		M1a	-3241.37		test 2 - delta lnL	test 1 - delta lnL
	0	1	2a	2b												0	0
proportion	0.67603	0.32397	0	0
background w	0.07909	1		1
foreground w	0.07909	1
		0.32397
