# Supplementary material for: The Evolutionary Fate of the Horizontally Transferred Agrobacterial Mikimopine Synthase Gene in the Genera Nicotiana and Linaria
Source: PLoS One. 2014 Nov 24;9(11):e113872. doi: 10.1371/journal.pone.0113872 (PMC4242671; doi:10.1371/journal.pone.0113872)
Supplement: Table S9 — P-values of Fisher exact test testing independent distribution of small RNA molecules with respect to the codons under different under different evolutionary mode. The results clearly show that the distribution of small RNAs is random. (XLSX) [file pone.0113872.s015.xlsx]

## Sheet: Table SF
tissue	strand	P-value
leaves	positive	0.92641
	negative	0.28024
flowers	positive	0.26789
	negative	0.77067
pods	positive	0.12807
	negative	0.63181
Table S9. P-values of Fisher exact test testing independent distribution of small RNA molecules with respect to the codons under different evolutionary mode. The results clearly show that the distribution of small RNAs is random.
