# Supplementary material for: The Evolutionary Fate of the Horizontally Transferred Agrobacterial Mikimopine Synthase Gene in the Genera Nicotiana and Linaria
Source: PLoS One. 2014 Nov 24;9(11):e113872. doi: 10.1371/journal.pone.0113872 (PMC4242671; doi:10.1371/journal.pone.0113872)
Supplement: File S1 — Multi-fasta file containing sequences of the 100 randomly chosen genes used for the analysis of the abundance of homologous small RNAs in N. tabacum (see Fig. S6). (TXT) [file pone.0113872.s016.txt]

>AAA03633|AAA03633.1
AATTCGTCCCTTATTGGGACATCATCTGTCGACAGTTCCGTGACTGGTGGAAGTACTATT
CCATCCTCTGCAGTTAACTCTGGAAGCTTCGTGCCGACAACCGATTTGCCCTCTGGCAGT
ATACATGGCCCCTTGGCAAATGGATATCAACAGTCTACATCCAATTTCTCGATCAATTCT
AGTGGGAACAACCTGGTACCATCCATGGGTGGACAAAGAATAACAAGCCAAATGATTCCC
ACTCCTGGGTTTAGTAATAGTAATAAATCCAATAGTAATACCAGTGTACCGTCTTACATC
AATTTGGAATCATCTAATAGTGGTGCTGCCTTTTCTGGCGTTGATTCCACAACCGTGTCA
CAGCCACTACAACAAAAGCAGCATATTTCTGGTCAAAACAGCCGTATACTGCATACACTT
GGCAGCCATATGGGTGGTGGAATCAGGTCAGGATTGCAGAATAGATCCTATGGACAGTCA
ACTGCGCCTCTGAATGGGGGGCTTGGAATGATTGGGAATAATTTGCAGCATTTGAATGGT
CCTGGAGCCTCCGAGGGCTATACATCAGCGACCGTGTATGGGAACTCTCCAAAGTCGCTA
TCTCAACATTTTGATCAACATCAGCGACCAGTAATGCAAGGTGATAGATATGGTATTAGC
GACTGTGAAACTTCAGTGTCTGGAAACTTGTATGCTCCTGTGTCTTCTGCAGGGACGGTC
ATTGGCAATCAGAGCTCGAGTGCTGTAGCCTTACAGTCCATGTCCAAAGTAAACTCAACT
CTGATGAGCAATCAGTCGAACTTGACTGCCTCTCAGCAGATGCCAAATCTAAAGGTTCAA
TCTGTCGATCAATCGGAGAAGATGAACTTTCAGTCCCAGCATTATCTGGGAGATGACCAT
TTATCTTCTCGTCAGCATCAACAATATCAGCAGCAGCCTCAACAATTCCATCATCAACAT
CGATTTGCTCAGCATTTAACCCAACAGAAGCTACAAAGTCAGCACCAACTTTTGTTAAGG
AGCAATGTTTTTGGTCAAGCTCAGCTGCCATCTAATCCTGGTACTCAAGTCAAATCTGAA
CTTGAAAATCATGATGATGCCCAGCGCTCACAGATCTCTGCTGAGCAATTTCAGTTTTCT
GATATGCAAATCAATTTCAACAGAATACTGTTGGAGACCAATCTAAAGCATTGCAGGGTC
AATGGTATCCCAAGTCTCATGATGGGTCTCAGATACCAGGTAGCTTCTTTGAACCGATGC
ACAGAGGAATTGCGTCAGAGAACTTCCACACAAGAGGAAGCCCAGCCCAATACAGAGGGG
TCTTTGGCCAGTCAATCTGTTGCTAATAGAGCAGTTGAAACCAATAATTCGAGCAGTACG
ATATGCAGATCTGGTAACGTTCCTCGTGAACGACAGTATCTTAATCAGAAGAGGTGGCTG
TTGTTTTTGATCCATGCACGTCGATGTTCTGCTCCTGAAGGAAAATGTCCTGAAAACAAT
TGCATACATGCACAAAAACTATTGAGGCATATGGAAAGATGCATTAAATTTGATTGCCCA
TATCCTCGGTGCCCTGAAACAAAGGTTTTAATTAACCATCATAAGCATTGCAAGAATGAA
AACTGTCCCGTTTGCATTCCTGTTAAGAAATTTCTGCAGGCGCATCAAAAAGTGTGTGCT
CGTCCTGGCTATATGTCTGATATGGCAAATTCTCTCAATGGTACTTGTAGAACCTATGAT
GCTGTTGAAACTGCTTCTAAGTTCACTGCCAAGACGAGTCCAGTGGCAGTTAAAACTCCA
GAAGATTTGCAGCCTTCTCTTAAACGCATGAAAATAGAGCCATCTTCTCAACCTCTTGTC
TTGGAAACTGAAAATCTTGTGCCAGTTTCGGCCGGTGAGTCTAATGTTTTACAAAATGCT
CAGCTTGTCGAACAGAATGATGCTGTGGCAATGAAGACTGCAGACACTGAAGTAAAGAGC
GAAACTCTTGCAAATGCTGTGCACCGGAAT
>AAA17033|AAA17033.1
ATGGACTTCCAAAGTGATCTAACAAGAGAGATCTCTCCACAAAGGAAACTGGGAAGAGGA
AAGATTGAGATCAAACGGATCGAAAACACAACGAATCGTCAAGTCACTTTCTGCAAGAGA
CGCAATGGTTTACTCAAAAAGGCCTATGAATTATCTGTGCTCTGTGATGCTGAGGTTGCT
TTGATTGTCTTCTCAAGCAGAGGCAGACTCTATGAGTATGCCAACAACAGTGTGAAAGCA
ACAATTGAGAGGTACAAGAAAGCTTGTTCAGATTCCTCAAACACTGGTTCAATTTCCGAG
GCCAATGCTCAGTATTATCAGCAAGAAGCCTCCAAACTGCGCGCACAAATTGGAAATCTG
CAGAATCAGAACAGGAACATGTTGGGTGAATCACTGGCTGCACTGAGCCTCAGAGATCTG
AAGAATCTGGAACAAAAAATTGAAAAAGGCATTAGCAAAATCAGATCCAAAAAGAATGAG
CTGCTGTTTGCTGAAATTGAGTACATGCAGAAGAGGGAAATTGATTTACACAACAACAAT
CAGTACCTGAGAGCAAAGATTGCTGAAACTGAGAGAGCTCAGCAGCAGCAGCAGCAGCAG
CAGATGAACTTGATGCCAGGGAGTTCAAGCTATGAGCTTGTGCCTCCACCTCATCAATTT
GATACTCGAAACTATTTACAAGTTAATGGTTTGCAAACCAACAACCATTACACTAGACAA
GACCAACCATCTCTTCAACTAGTCTAA
>AAA17740|AAA17740.1
ATGTTGATCAACGGCTTTATTTATTTGAAAGATTGGGCAAATGCTTTTGCAATTTTTGAG
GATGTAATAAGAGATGGTTTGAAGCCAGATGTGGTGCTTTATAATAACATTATCAGAGCA
TTTTGTGGCATGGGTAACATGGACCGTGCTTTACGTATTGTTGAGCAAATGAAAAAGGAG
AGGCATAGACCTACCTCGCGGACTTTTATGCCGATTATACATGCCTTTGCTAAAGCTGGA
GCAATAAGAAAGGCACTTGACGTTTTTGATATGATGAGAAGGAGTGGGTGCATCCCAACT
GTTCAGACTTATAATGCATTAATCCTTGGCCTTGTTGAGAAGCGTCAGATGGACAAAGCT
GTGGAAGTTGTAGATGAGATGTTGCTTGCAGGAATTAGGCCAAATGAGCGTACATATACA
ACCATTATGGATGGTTATGCATCTCTTGGTGATACAGGAAAAGCTTTTGAATATTTTTCA
AGAATTAAAGATGAGGGTCTGGAGCTTGACGTATATACATATGAGGCATTGCTCAAGGCA
TGTTGTAAATCAGGCAGGATCGAAAGTGCTTTGGCAGTGACAAAAGAAATGAATGCCAAA
AACATTCCCAGGAATACCTTTGTGTACAACATATTAATTGACGGATGGGCTCGAAGGAGT
GATGTTTGGGAGGCTGCTGATTTGATGCAACAAATGAGGCAAGAAGGGGTTCAACCTGAC
ATCCATACCTATACTTCTTTCGTAAATGCTTGTTGTAAAGCTGGAGACATGCAGAAAGCA
ATGAACACAATTCAAGAGATGAAAAGGGTTGGGTTAAACCCAATGTTAAAACCTATACCA
CTCTCATACACGGTTGGGCACGCGTCGCTTCCAGAAAAGGCTTTAAAATGCTTTGAAGAG
ATGAAGAAATCTGGTTTGAAGCCGGACAAAGCCGTATATCATTGTTTAATGACATCACTG
TTGTCAAGAGCCACAGTTGCTGAAGATTACATAATAACAGGGATCCACCGCGTTTGTGAA
GAGATGGTGGAATCTGGATTGACTGTTGATATGGGAACTGCAGTTCATTGGTCCAGATGC
TTGCGGAAGATTGAGAGAACCGGAGGTGATATAACAGAAGCTCTTCAGAAGACCTTCCCT
CCTGATTGGAATTCCCACAGAAATCTTAATGCAGCTTCATATGATACCGGGAATAACGAA
GGGTTAAACGATAGAGTCACGACGATGGTCCTTTGTATGAGATTGACAGTGACAGCGACG
GTGACGATGATACAAATGCCCCCACGATGTAATCAGAAGGTAGCTTGA
>AAA18546|AAA18546.1
ATGGCTTCAATTTCAGCAGCCACCGCCACCTCCTCCACTAAGCTTGTATCATCCAACTCC
ACCAATCCTCTTCTTCCTTCCTCCACTAAACCCTCTAAGCTTATCCTATCCTCTTCCTTT
ACCCCTAATTGTTCCACCCTTTTCCTCCACTCACCCGCCACCCCTTCTTCTACTGCCACC
CATCGCCACCGCCGGTTTACTGTCCGCGCTGCCCGTGGCAAATTCGAGCGGAAAAAACCC
CATGTCAACATCGGTACTATTGGCCATGTTGACCACGGAAAGACTACTCTCACCGCTGCT
TTAACCATGGCTCTTGCTTCTATGGGAAACTCCGCCCCTAAGAAATACGACGAAATTGAT
GCCGCCCCAGAAGAGCGTGCTCGTGGTATTACTATTAACACTGCTACTGTTGAGTACGAG
ACTGAGAACCGTCACTACGCCCACGTGGATTGCCCTGGTCACGCTGATTATGTCAAGAAT
ATGATTACCGGTGCTGCCCAAATGGACGGCGCTATTCTTGTTTGTTCAGGTGCTGATGGT
CCCATGCCACAGACTAAGGAACACATTTTGCTTGCTAAGCAAGTAGGTGTCCCCAACATG
GTTGTGTTCTTGAACAAACAAGATCAGGTTGATGATGAGGAGCTGCTTCAGCTTGTTGAG
TTGGAGGTAAGAGAGTTATTGTCAAGTTATGAGTTTCCTGGTGATGATATTCCTATTATT
TCTGGCTCTGCTCTTTTGGCTTTAGAGGCTTTGATGGCTAATCCTAGTATTAAGAGAGGT
GAAAATCAATGGGTTGATAAGATATATGAGTTGATGGACGCTGTTGATAGTTATATTCCT
ATTCCAGTTAGGCAAACTGAATTGCCTTTCTTGATGGCTATTGAAGATGTGTTTTCCATT
ACTGGTAGAGGTACTGTGGCGACGGGGAGGGTAGAGAGAGGGACTGTTAGGATTGGAGAC
ACTGTTGATATTGTAGGTTTGAAGGACACTAGGAGTACTACCGTGACGGGTGTTGAGATG
TTTCAAAAGATTTTGGATGAAGCAATGGCTGGAGACAATGTGGGGTTGTTGTTGAGAGGT
ATTCAAAAGATTGATATTCAGAGAGGAATGGTGTTGGCAAAACCCGGAACAATTACCCCT
CACACCAAGTTTGAAGCTATTGTGTATGTGTTGAAGAAGGAGGAGGGTGGTAGGCATTCC
CCCTTCTTTTCAGGGTACAGGCCTCAGTTTTACATGAGGACTACTGATGTGACCGGAAAG
GTTACTTCCATTACGACTGATAAAGGAGAGGAATCTAAGATGGTCATGCCTGGTGATCGT
GTGAACTTGGTGGTTGAGCTCATTATGCCGGTGGCTTGTGAGCAAGGGATGAGATTTGCC
ATCAGGGAAGGAGGAAAGACTGTTGGAGCTGGTGTCATTCAGAAAATTATCGAGTGA
>AAA19216|AAA19216.1
ATGGCCTCAGCAGCAGTTGCAAACTATGAAGAAGAGATTGTTCGCCCCGTCGCCGACTTC
TCCCCTAGTCTCTGGGGTGATCAGTTCCTTTCATTCTCCATTGATAATCAGGTTGCGGAA
AAGTATATATATGCTCAAGAGATTGAAGCATTGAAGGAACAAACGAGGAGTATGCTGTTA
GCAACCGGAAGGAAATTGGCCGATACATTGAATTTGATTGACATTATTGAACGCCTTGGT
ATATCCTACCACTTTGAGAAAGAAATTGATGAGATTTTGGATCAGATTTACAACCAAAAC
TCAAACTGCAATGATTTGTGCACCTCTGCACTTCAATTTCGATTGCTCAGGCAACACGGT
TTCAACATCTCTCCTGAAATTTTCAGCAAATTCCAAGATGAAAATGGCAAATTCAAGGAG
TCTCTTGCTAGTGATGTCTTAGGATTATTAAACTTGTATGAAGCTTCACATGTAAGGACT
CATGCTGACGATATCTTAGAAGACGCACTTGCTTTCTCCACTATCCATCTTGAATCTGCA
GCTCCACATTTGAAATCTCCACTTAGGGAGCAAGTGACACATGCCCTTGAGCAATGTTTG
CACAAGGGTGTTCCTAGAGTCGAGACCCGATTCTTCATCTCATCAATCTATGACAAGGAA
CAATCGAAGAATAATGTGTTACTTCGATTTGCCAAATTGGATTTCAACTTGCTCCAGATG
TTGCACAAACAAGAACTTGCTCAAGTATCAAGGTGGTGGAAAGATTTGGATTTTGTAACA
ACACTTCCATATGCTAGAGATCGAGTAGTTGAATGCTACTTTTGGGCATTAGGAGTTTAT
TTTGAGCCTCAATACTCTCAAGCTCGCGTCATGCTCGTTAAGACCATATCAATGATTTCG
ATTGTCGATGACACCTTTGATGCTTACGGTACAGTTAAAGAACTTGAGGCATACACAGAT
GCCATACAAAGATGGGATATCAACGAAATTGATCGGCTTCCTGATTACATGAAAATCAGT
TATAAAGCTATTCTAGATCTCTACAAGGATTATGAAAAGGAATTGTCTAGTGCCGGAAGA
TCTCATATTGTCTGCCATGCAATAGAAAGAATGAAAGAAGTAGTAAGAAATTATAATGTC
GAGTCAACATGGTTTATTGAAGGATATATGCCACCTGTTTCTGAATACCTAAGCAATGCA
CTAGCAACTACCACATATTACTACCTCGCGACAACATCGTATTTGGGCATGAAGTCTGCC
ACGGAGCAAGATTTTGAGTGGTTGTCAAAGAATCCAAAAATTCTTGAAGCTAGTGTAATT
ATATGTCGAGTTATCGATGACACAGCCACGTACGAGGTTGAGAAAAGCAGGGGACAAATT
GCAACTGGAATTGAGTGCTGCATGAGAGATTATGGTATATCAACAAAAGAGGCAATGGCT
AAATTTCAAAATATGGCTGAGACAGCATGGAAAGATATTAATGAAGGACTTCTTAGGCCC
ACTCCCGTCTCTACAGAATTTTTAACTCCTATTCTCAATCTTGCTCGTATTGTTGAGGTT
ACATATATACACAATCTAGATGGATACACTCATCCGGAGAAAGTCTTAAAACCTCACATT
ATTAACCTACTTGTGGACTCCATCAAAATTTGA
>AAA20831|AAA20831.1
ATGCTGAGGATAGCTGGGAGGAGGGCTTCGTCTCTGTCGCGATGGCCCGTGCGTTCCGTC
GCTCCATCTTCATCCGCTTTCATCTCTGCAAATCATTTCAGTTCTGATGACGATTCCTCT
TCCCCCAGATCCATTTCTCCTTCTCTCGCTTCTGTGTTTCTCCACCATACGAGAGGGTTT
TCATCTAATTCAGTTTCTCATGCACATGATATGGGTTTAGTCCCAGATCTTCCACCCACA
GTGGCTGCTATTAAGAATCCCACATCAAAAATTGTTTATGATGAACACAACCATGAGCGG
TATCCACCTGGTGATCCAAGCAAACGTGCATTTGCCTACTTTGTCTTGACAGGAGGTAGG
TTTGTCTATGCCTCATTGGTGCGTCTCCTGATTCTTAAGTTTGTTTTGAGCATGTCTGCC
AGTAAGGATGTTCTTGCCCTTGCTTCACTTGAAGTGGATCTCTCCAGCATTGAACCTGGT
ACAACTGTTACTGTAAAGTGGCGTGGCAAACCTGTTTTCATCAGGCGCCGAACTGAGGAC
GACATCAATTTGGCAAACAGTGTTGATCTTGGCTCCCTTCGCGATCCACAACAGGATGCA
GAGAGGGTTAAGAGTCCAGAATGGCTTGTGGTTATTGGGGTATGCACCCATCTTGGGTGC
ATTCCTTTGCCAAATGCCGGTGATTTTGGTGGTTGGTTTTGCCCTTGCCACGGCTCCCAT
TATGACATCTCTGGTAGGATCCGCAAGGGACCTGCACCATATAATCTGGAGGTGCCTACT
TATAGTTTCCTGGAAGAGAACAAGTTACTTATTGGTTAA
>AAA20832|AAA20832.1
ATGCTACGAATAGCAGGTAGAAAGCTCTCTTCCTCAGCTGCCACTCGATCTTCATCCGCT
TTCTTCACCAGAAATCCTTTCACCTTCACCGATGATTCATCATCTCCGGCCAGATCCCCA
TCTCCTGCTTCCCTCGCTTCGCAATTTCTCGATCAATTCAGAGGTTTCTCATCTAATTCA
GTTTCTCCCGCACATCAGACGGGTTTAGTCTCAGATCTGCCAGCGACAGTGGCTGCTATT
AAGAATCCCAGTTCAAAAATTGTATATGATGATAGCAACCATGAGCGTTATCCACCTGGT
GACCCCAGCAAACGTGCATTTGCTTACTTTGTTTTGACAGGAGGCAGGTTTGTCTATGCC
TCATTGGTTCGCCTCCTGATTCTTAAGTTTGTTCTGAGCATGTCTGCCAGTAAAGATGTC
CTTGCACTTGCTTCTCTTGAGGTGGATCTTTCCAGCATTGAACCTGGGACAACTGTTACT
GTCAAGTGGCGTGGGAAGCCTGTTTTCATCAGACGCCGCACTGAGGAGGACATCAATTTG
GCGAACAGTGTTGATCTTGGCTCCCTTCGCGACCCACAACAAGATGCTGAGAGGGTCAAA
AATCCAGAATGGCTTGTAGTCATCGGGGTATGTACTCATTTAGGGTGCATACCTTTACCA
AATGCTGGTGATTTTGGTGGTTGGTTTTGCCCATGCCATGGCTCCCACTATGACATCTCT
GGTAGGATTCGCAAAGGACCTGCACCATATAATCTGGAGGTGCCTACCTACAGTTTCATG
GAGGAGAACAAGTTACTTATTGGTTGA
>AAA20833|AAA20833.1
ATGATAAATTTTGGAAGTTGCTGGGGTTTGGCATCTGTTACTTCTAACAGCTTTTCAATT
ATTTCAGGGTTTTCATCTAATTCAGTTTCTCATGCACATGATATGGGTTTAGTCCCAGAT
CTTCCACCCACAGTGGCTGCTATTAAGAATCCCACATCAAAAATTGTTTATGATGAACAC
AACCATGAGCGGTATCCACCTGGTGATCCAAGCAAACGTGCATTTGCCTACTTTGTCTTG
ACAGGAGGTAGGTTTGTCTATGCCTCATTGGTGCGTCTCCTGATTCTTAAGTTTGTTTTG
AGCATGTCTGCCAGTAAGGATGTTCTTGCCCTTGCTTCACTTGAAGTGGATCTCTCCAGC
ATTGAACCTGGTACAACTGTTACTGTAAAGTGGCGTGGCAAACCTGTTTTCATCAGGCGC
CGAACTGAGGACGACATCAATTTGGCAAACAGTGTTGATCTTGGCTCCCTTCGCGATCCA
CAACAGGATGCAGAGAGGGTTAAGAGTCCAGAATGGCTTGTGGTTATTGGGGTATGCACC
CATCTTGGGTGCATTCCTTTGCCAAATGCCGGTGATTTTGGTGGTTGGTTTTGCCCTTGC
CACGGCTCCCATTATGACATCTCTGGTAGGATCCGCAAGGGACCTGCACCATATAATCTG
GAGGTGCCTACTTATAGTTTCCTGGAAGAGAACAAGTTACTTATTGGTTAA
>AAA20834|AAA20834.1
ATGCTACGAATAGCAGGTAGAAAGCTCTCTTCCTCCGCTGCCGCTCGATCTTCATCCGCT
TTCTTCACCAGAAATCCTTTCACCTTTACCGATGATTCATCATCTCCGACCAGATCCCCT
TCTCCTACTTCCCTCGCTTCTCAATTTCTCGATCAATTCAGAGGTTTCTCATCTAATTCA
GTTTCCCCCGCACATCAGACGGGTTTAGTCTCAGATCTGCCAGCGACAGTGGCTGCTATT
AAGAATCCCAGTTCGAAAATTGTATATGATGATAGCAACCATGAGCGTTATCCACCTGGT
GACCCGAGCAAACGTGCATTTGCTTACTTTGTCTTGACAGGAGGCAGGTTTGTTTATGCC
TCATTGGTTCGCCTCCTGATTCTTAAGTTTGTTCTGAGCATGTCTGCCAGTAAAGATGTC
CTTGCACTTGCGTCTCTTGAGGTGGATCTTTCCAGCATTGAACCTGGGACGACTGTCACT
GTCAAGTGGCGTGGGAAGCCTGTTTTCATCAGACGCCGCACTGACGAAGACATCAATTTG
GCGAACAGTGTTGATCTTGGCTCCCTTCGCGACCCGCAACAAGATGCTGAGAGGGTAAAA
AATCCAGAATGGCTTGTGGTTATCGGGGTATGCACTCATCTAGGGTGCATACCTTTACCA
AATGCTGGTGATTTTGGTGGTTGGTTTTGCCCATGCCATGGTTCCCACTATGACATCTCT
GGTAGGATTCGCAAAGGACCTGCGCCATATAATCTGGAGGTGCCTACCTACAGTTTCATG
GAGGAGAACAAGTTACTTATTGGTTGA
>AAA20836|AAA20836.1
ATGGGTAAAGAGAAATTTCACATCAACATTGTGGTCATTGGCCACGTCGACTCTGGTAAG
TCCACTACCACTGGTCACTTGATCTACAAGCTTGGTGGTATTGACAAGCGTGTCATTGAG
AGGTTTGAGAAAGAAGCTGCTGAGATGAACAAGAGGTCATTCAAGTATGCCTGGGTGCTT
GACAAGCTCAAGGCTGAGCGTGAGCGTGGTATCACCATTGATATTGCCTTGTGGAAGTTT
GAGACCACCAAGTACTACTGCACTGTGATTGATGCTCCTGGACACAGGGACTTCATCAAG
AATATGATTACTGGTACCTCCCAAGCTGACTGTGCTGTCCTGATTATTGACTCCACCACT
GGTGGTTTTGAAGCTGGTATCTCTAAGGATGGACAGACCCGTGAACATGCATTGCTTGCT
TTCACCCTTGGTGTCAAGCAAATGATTTGCTGCTGTAACAAGATGGATGCTACCACCCCC
AAGTACTCCAAGGCTAGGTATGATGAAATCGTGAAGGAGGTTTCTTCCTACCTCAAGAAG
GTAGGATACAACCCTGATAAAATCCCCTTTGTCCCCATCTCTGGTTTCGAGGGTGATAAC
ATGATCGAAAGATCAACCAACCTTGACTGGTACAAGGGCCCAACTCTTCTTGAGGCTCTT
GACCAGATCAATGACGCCAAGAGGCCCTCAGACAAGCCCCTCAGGCTCCCACTTCAGGAT
GTGTACAAGATTGGTGGTATTGGTACTGTCCCTGTTGGTCGTGTGGAAACCGGTGTCCTC
AAGCCTGGTATGGTTGTGACTTTTGGTCCCACTGGTCTGACCACTGAAGTTAAATCTGTT
GAGATGCACCACGAAGCTCTTCAGGAGGCACTTCCTGGTGACAATGTTGGATTCAACGTC
AAGAACGTTGCAGTTAAGGATCTCAAGCGTGGGTTTGTTGCTTCAAACTCCAAGGATGAC
CCAGCTAAGGGTGCTGCCAGCTTTACCTCCCAAGTCATCATCATGAACCATCCAGGACAG
ATTGGAAATGGATATGCTCCAGTGCTTGACTGCCACACCTCCCACATTGCTGTCAAGTTT
GCAGAAATTTTGACCAAGATCGACAGGCGTTCTGGTAAGGAGATTGAGAAGGAGCCCAAG
TTCTTGAAGAATGGTGATGCTGGTATGGTTAAGATGATTCCCACCAAGCCCATGGTTGTT
GAGACCTTCTCTGAGTACCCACCATTGGGACGTTTTGCTGTGAGGGACATGCGTCAAACT
GTTGCTGTTGGTGTTATCAAGAACGTTGACAAGAAGGACCCAACTGGTGCCAAGGTCACC
AAGGCTGCTCAGAAGAAGAAATGA
>AAA21437|AAA21437.1
ATGGCTCGGTTTCTTGCTTTAGCCCTAGTAGTTATAGCTCTCTCAAACGACGCGTTGGGT
GCTCCTCCCTCGTGTCAAACTGTTACAACGCAGCTGGCTCCTTGTCTATCGTACATTCAA
AATCGTGTTAAGGGCGGTGGCAATCCATCAGTACCTTGTTGTACCGGTATAAATAACATA
TATGAACTCGCTAAAACCAAAGAAGATCGAGTCGCTATCTGCAACTGCTTAAAAAACGCA
TTTATTCATGCTGGAAATGTCAATCCCACTCTCGTAGCTGAACTCCCCAAGAAATGTGGC
ATTTCTTTTAATATGCCTCCTATTGATAAAAACTACGACTGTAACACGATTTCTATGTAC
TGA
>AAA21438|AAA21438.1
ATGGCTCGGTTTCTTGTGTTCCTTGCTTTAGCCCTTGTAATAATTTCAAAGAAGGGCGCG
TTGGGTGCTCCTCCTTCCTGTCCAACAGTTACAACGCAGCTGGCTCCTTGTCTATCGTAC
ATTCAAGGTGGAGGTGATCCATCTGTACCTTGCTGCACTGGTATAAATAACATATATGAA
CTTGCTAAAACCAAAGAAGACCGAGTCGCTATCTGCAACTGCTTAAAAACCGCATTTACT
CATGCTGGAAATGTCAATCCCACTCTCGTAGCTCAACTCCCCAAGAAATGTGGCATTTCT
TTTAATATGCCTCCTATTGATAAAAACTACGACTGTAACACGATTTCTATGTACTGA
>AAA34051|AAA34051.1
CAAGACCAATTCCAAGCTCAGCTTCAAGCCCAGCTTCAAGCCCAACTTCAAGCCCAACAG
CAGCAAGCAGCCCAGTTTCAACCTCAATTCCAACTCATCCAACAACAGCCCCAGTACTTA
CCTCAACAACAGTTCCAGCCCGACCCATTACTCCAACCTCAGCAACAGTTCCAGACCCAG
CCACAGACGCAGGCCTATGCTACTCCTGAAGGCCATAATTATGCTGGCCTTGGCGCTGAA
TCCGTGTTTGTTTCTCTTGGGCTAGCTGATGGGCCTGTTGGAGTTCAGAATCCTGCTGTT
GGGCTGGCTCCGGCACCGGGAGCTGAAGAGAGTACGGCAAAGAGACGACCAGGTCGTCCC
CGTAAGGATGGTTCCACTGTGGTTAAACCGGTGGAACCCAAATTACCGGACCAGAGCGGT
GGTAGTAAGAGGAGACCTGGTCGTCCTCCTAAGAGTGTGACAGTTAATGCTGCTCCTGGA
TCAGCTATGGGTTCTGGACGACGAGGTCGGCCCAGGAAAAATTCTGTTCCTGGACGACGA
GGTCGGCCCAGGAAGAATGCGGCTGTTGCTGCTGCCAATGGCGGTGCCAATGTCGCAAAT
ATTCCTTCTGTTGGTGCCAATGTGACCAATGTTCCAGCTGGTGGTGTCCCGGGAGCCATA
ACAACACCTAAAGGAAGGGGACGGCCACCAAGGTCTAGTGGACCTCCTGCTGCTACTGTG
GGTGTTACAGATGTGCCTATTGCTGCTGCTTTTGATACGGAAAACTTGCCTAATGCTGTT
GGTGGTGGCGGTGTCACAAATAATGGGGCTCTGCCTCCCCTCGGAAAGCGACGTGGACGG
CCTCCAAAATCTTACGGCGCTGCAGCCGCTGCTCCTACTGTTAAGAGACCCAGGAAGCTT
TCTGGAAAACCTCTGGGTCGACCTAGAAAGAATGTGACATCCCCTGCAGTTTCGGACCCC
AAGTTGGTGGTGGCCTATGAAGAACTAAAGGGGAAACTTGAACACATGCAATCAAGAATC
AAGGAAGCAGCGAATGCGCTGAAGCCATGCTTAAATGCTGAATCGCCAGCAATTGCTCTG
GCAGCATTGCAAGAGTTAGAAGAGTTAGCAGCAGCAGGGGGGAATCCAGTGCAGCAAAAT
TGA
>AAA34053|AAA34053.1
ATGTGCAGTATCCAAATCATAGGGGCACAGTCTATTGGAGTATGCTATGGAAAAGCTGCC
AACAATTTACCATCAGACCAAGATGTTATAAACCTATACAATGCTAATGGCATCAGAAAG
TTGAGAATTTACTATCCTGATAAAAACATTTTCAAAGCTCTCAATGGAAGTAACATTGAG
ATCATTCTTGGTGTCCCAAATCAAGACCTTGAAGCCCTAGCCAATTCTTCAATAGCCAAT
GGTTGGGTTCAAGATAACATAAGAAGTCATTTCCCATATGTTAAATTCAAGTACATATCT
ATAGGAAATAAAGTATCTCCCACAAATAATGATCAATATTCAGAATTTCTTCTTCAAGCA
ATGAAAAATGTGTACAATGCTTTAGCAGCAGCAGGGTTGCAAGATATGATCAAGGTCTCA
ACTGTGACATATTCAGGGGTCTTAGCGAATACCTACCCACCTGAACGTAGTATTTTTCGC
GAAGAATTCAAGAGTTTCATTAATCCGATAATCCAATTTCTAGCACGAAATAACCTTCCA
CTCTTAGCCAATGTCTATCCTTATTTTGTTCACGTTTCCAACACTGCTGATGTTTCACTT
TCTTATGCATTGTTCACACAGCAAGGAACAAATTCAGCAGGGTATCAAAATCTTTTTGAT
GCTATTTTGGATTCTATGTATTTTGCTGTAGAGAAAGCTGGAGGACCAAATGTGGAGATT
ATTGTATCTGAAAGTGGATGGCCTTCTGAAGGAAGCTCTGCAGCAACTATTGAAAACGCT
CAAACTTATTACAGAAATTTGATTAATCATGTGAAAAGCGGGGCAGGAACTCCAAAGAAA
CCTGGAAAGACTATAGAAACTTATTTGTTTGCCATGTTTGATGAAAATGATAAGATAGGA
GAAATCACAGAGAAACACTTTGGACTGTTTTCTCCTGATCAAAGGGCAAAATATCAACTC
AATTTCAATTATTTGCCAATATATATATTGAGATGA
>AAA34054|AAA34054.1
CCAAAGTCCAAGCAAGTATTACCTATTTCTATCTTACATGTCTGATAAACTTCCAACATC
TATCAACTTGTACGAGGAGCAAGAATCAATGGATCAACACAGTAACCACATGATCATCGA
AGTGGCCACCCCTAATGCTCATCTTCAACAACCCCAGCAAATTCTCCTTCCCGGAATCAG
TGGTGGTGACACCACCAGCAGCGGTGGCGAGGACAACAACAACAACGTAAAATTAGCACC
CAAGAAGCGAGCAGAAACATGGGTTCAAGAAGAGACACGAGCGCTCATTAGCCTCCGCAG
AGAACTCGACTCACTCTTCAACACTTCAAAATCGAACAAGCACTTGTGGGACCAGATCTC
CTTGAAGATGAGGGAAAAGGGGTTTGATAGGTCCCCTACCATGTGTACTGATAAATGGAG
GAACTTGTTAAAGGAGTTCAAAAAGGCTAAACACAATCAAGAACCAAATGGGTCTGCTAA
GATGTCTTATCATAAGGAGATTGAGGAGATTCTCAAGGCCAGAAACAAAAATTATAAGAA
CCCTACGCTTAAAGTCGATACCTTTATGCAGTTTTCTCAGAAGGGTCTTGACGATACCAG
TATAACATTTGGACCTGTCGAAGAGAATGGGAGGCCAACTCTTAACTTAGAACGCCAGCT
GGATCATGATGGGCATCCTCTTGCTATAACAGCTGCAGATGCGGTCACTGCAAGTGGATC
ACCTTGGAATTGGAGAGAGACGCCTGGAAATGGTGAGCAAAGTAACTCAGCTGAAGGTAG
GGTCATTTCAGTCAAGTGGGGTGATTACACAAAAAGAATTGGTATCGATGGGACTGCAGA
TGCCATCAAGCAAGCCATTAAATCTGCTTTTAGGTTGAGGACAGAGCGTGCATTTTGGTT
AGAAGATGAACAGAATATTGTTCGAGCACTTGACAGGGATATGCCACTAGGGAGCTACAG
CTTGCATGTTGATGAAGGTCTGACAATAAAAGTTTGCATGTACGAGGAGGCAGATCACTC
CTCAGTGCACACCGAGGATAAAACTTTCTACACTGCGAATGATTTTCGTGACTTCTTGTC
CCACAGAGGCTGGACATGTTTAAGAGAGTACAATGGGTATCGGCATGTAGATATGTTGGA
TGAGCTTTGCCCTGGTGCAGTCTACCGAGGTGTCAATTGA
>AAA34057|AAA34057.1
CAACCCTATTTTGAGAGAAGAAATGGCAAAGGAATCCTATGAGCAGGCCATTGCTGCACT
CGAGAAACTCCTCAGCGAAAAAGGAGAACTTGGACCAATTGCTGCAGCAAGAGTTGACCA
GATTACAGCTGAATTGCAATCATCAGATGGCAGCAAACCATTCGACCCTGTTGAGCACAT
GAAAGCTGGCTTTATTCACTTCAAAACTGAGAAATACGAGAAGAACCCAGCCTTATATGG
GGAACTATCAAAAGGCCAGAGCCCCAAGTTCATGGTCTTTGCCTGCTCTGACTCTCGAGT
GTGCCCATCACATGTCCTGAACTTCCAACCTGGTGAGGCTTTCGTGGTCCGAAACATCGC
CAACATGATCCCTGCTTATGACAAGACCAGATACTCCGGAGTCGGAGCAGCTATCGAATA
CGCTGTTCTTCACCTTAAGGTAGAGAACATTGTTGTCATTGGCCATAGCGCATGTGGAGG
TATCAAAGGTCTCATGTCTTTACCTGCAGATGGTTCTGAATCAACTGCCTTCATTGAGGA
TTGGGTGAAAATTGGTTTACCTGCCAAGGCGAAGGTGCAGGGTGAACACGTGGATAAATG
TTTTGGAGATCAATGCACAGCTTGTGAGAAGGAAGCTGTGAATGTGTCACTTGGAAATTT
GCTGACCTATCCATTTGTGAGAGAAGGTTTGGTGAAGAAAACACTAGCATTGAAGGGAGG
TCACTATGATTTCGTGAATGGAGGATTTGAGCTGTGGGGACTTGAGTTCGGTCTTTCTCC
TTCTCTTTCCGTATGA
>AAA34059|AAA34059.1
ATGAACAATATGCTCATAATGTTAATGGTGGCTGCATTTTTGTTTTGCAGCCACCAACAA
GTGGCCACAGCGAGAGAAGTGGTTGTGGCCGAATTGGCCGTGGCCGATGACAGGAATGAG
TTACAACTACTCTGGCCATGGGAAATTCCATGTTATCTGACATGGCCATTCCCGTGGCCA
CCGCCACCCCCATGGCCATGCCCTCCTCCACGTCCACGACCACGACCACGACCATGCCCT
AGCCCTCCTCCACCACCACGACCGCGACCATGCCCTAGCCCTCCTCCACCACCACGACCA
CGACCATGCCCTAGCCCTCCTCCGCCACCACAGCCACGACCACGACCAAGCCCTCCACCA
CCATCCCCACCCCCTCCCGCCCCGAGTTCGAGCTGCTCAGCTAGTGATGAATCAAATATT
TACAGGTGCATGTTCAACGAAACTAAAATTGATCCATGCTGCCCAACATTCAAGAGCATA
CTTGGTACTAGTTGCCCTTGTTATAAATATGCAGAGAATTTGGATAATCAAGTGTTAATT
ACTATTGAATCTTATTGTGATGTTGATAGCCCTTGCAAGGGTGTTCAAGTGATTAAGCTG
TCCAAGGAAGAGGAGAAGAAGAAGAAGTAA
>AAA34060|AAA34060.1
ATGAACAATATGCTCATGATGTTAATGGTGGCTGCAATTTTGTTTTGTAGCCACCAACAA
GTGGCCACGGCGAGAGAAGTGGTTGTGGCAGATGACAGGAATGAGTTACAACTGCTTTGG
CCATGGGAAATTCCCTGTTATCTGACATGGCCATTTCCGTGGCCACCACCACCGCCATGG
CCATGCCCTCCTCCACGACCACGTCCACGTCCACGTCCACGACCATGCCCTAGCCCTCCT
CCACCACCACGGCCACGACCATGCCCTAGCCCTCCTCCGCCACCACAACCACGACCACGA
CCATCTCCTCCACCACCTCCACCACCATCCCCACCCCCTCCCGCCCCGAGTTCGAGCTGC
TCGGCTAGTGACCAAGCAAAGGTTAAGAAGTGCATGTTCAACACACCTAAAATTGATGAA
TGCTGCCCAACATTCAAGAGCATACTTGGAACTAGTTGCCCTTGCTATAAATATGCAGAG
GATTTGGATAATCAAGTGTTAATCACTCTTGAAGCTTATTGTGATGTTGATAGCCCTTGC
AAGGGTGTTCAAGTGATTAAGATGTCCAAGGAGGAGGAGGAGGAAAAGTAA
>AAA34065|AAA34065.1
ATGTCAACTGCTTCCATTAACAGTTGCCTTACTATCTCCCCTGCTCAAGCTTCCCTTAAG
AAACCAACTCGTCCTGTTGCTTTTGCAAGGCTTAGCAACTCTTCTTCTTCTACTTCTGTT
CCCAGTCTCATCAGAAACGAGCCCGTCTTCGCCGCCCCTACTCCCATCATCAACCCTATT
TTGAGAGAAGAAATGGCAAAGGAATCCTATGAGCAGGCCATTGCTGCACTCGAGAAACTC
CTCAGCGAAAAAGGAGAACTTGGACCAATTGCTGCAGCAAGAGTTGACCAGATTACAGCT
GAATTGCAATCATCAGATGGCAGCAAACCATTCGACCCTGTTGAGCACATGAAAGCTGGC
TTTATTCACTTCAAAACTGAGAAATACGAGAAGAACCCAGCCTTATATGGGGAACTATCA
AAAGGCCAGAGCCCCAAGTTCATGGTCTTTGCCTGCTCTGACTCTCGAGTGTGCCCATCA
CATGTCCTGAACTTCCAACCTGGTGAGGCTTTCGTGGTCCGAAACATCGCCAACATGGTC
CCTGCTTATGACAAGACCAGATACTCCGGAGTCGGAGCAGCTATCGAATACGCTGTTCTT
CACCTTAAGGTAGAGAACATTGTTGTCATTGGCCATAGCGCATGTGGAGGTATCAAAGGT
CTCATGTCTTTACCTGCAGATGGTTCTGAATCAACTGCCTTCATTGAGGATTGGGTGAAA
ATTGGTTTACCTGCCAAGGCGAAGGTGCAGGGTGAACACGTGGATAAATGTTTTGCAGAT
CAATGCACAGCTTGTGAGAAGGAAGCTGTGAATGTGTCACTTGGAAATTTGCTGACCTAT
CCATTTGTGAGAGAAGGTTTGGTGAAGAAAACACTAGCATTGAAGGGAGGTCACTATGAT
TTCGTGAATGGAGGATTTGAGCTGTGGGGACTTGAGTTCGGTCTTTCTCCTTCTCTTTCC
GTATGA
>AAA34068|AAA34068.1
ATGGCTCTTTCAAGCAGTAGCACTACCAACTCCCTTCTTCCCAACAAATCTCAACTGGTT
CAAAATCAATCCCTTTTACCTTCTCCTCTAAAGAATGTATCTTTCACCACCAACTCAACC
AAACCCGTTAGATTTGTTCAACCAATCTCAGCCATTCATTCCTCTGACTCTTCCAAGAAC
CCCATTGTCTCCGACAAGCCCTCCTCCAAGCCTTCACCGCCGGCGGCCACTGTTACGGCG
GCGGCTACGACGGTGACAAAAACAGAATGGACAGTGGAGAGCTGGAAATCCAAAAAGGCT
CTTCAGTTACCCGAATACCCAAATCAAGAGGAGCTTCAATCTGTTCTTAAGACGATTGAA
GAGTTCCCTCCTATCGTGTTTGCTGGTGAGGCGAGAAGTCTTGAGGAGCGTCTCGGTGAG
GCTGCTATGGGCCGGGCTTTCTTGTTACAAGGAGGTGATTGTGCTGAGAGTTTTAAGGAA
TTTAATGCCAATAATATTAGGGATACTTTTAGAATCCTTCTTCAAATGGGTGCTGTTCTC
ATGTTTGGTGGTCAGATGCCTGTTATCAAGGTTGGAAGGATGGCTGGGCAATTTGCAAAG
CCAAGATCAGATAATTTTGAGGAGAAGAATGGAGTGAAGCTGCCGAGTTACAGGGGAGAC
AACGTGAACGGAGATGCATTTGATGCCAAGTCAAGAACTCCTGACCCTCAGAGGTTGATC
AGGGCGTATTGTCAATCTGCAGCTACTTTGAATCTATTGAGGGCTTTTGCTACAGGAGGA
TATGCTGCCATGCAGAGGATCAACCAATGGAACTTGGATTTCACAGAGCACAGTGAGCAG
GGTGATAGGTATCGTGAACTAGCTAATAGAGTGGATGAGGCCCTTGGTTTCATGGCTGCT
GCTGGACTTACAGTGGATCATCCTATTATGAAAACCACAGAGTTCTGGACTTCTCATGAG
TGCTTACTTTTGCCCTATGAGCAGTCACTAACACGATTGGATTCAACTTCTGGCCTTTAC
TATGATTGTTCCGCCCATTTTATTTGGGTTGGAGAAAGAACTAGGCAGTTGGATGGTGCC
CATGTTGAGTTCTTGAGAGGAGTTGCCAACCCCCTTGGTATTAAGGTGAGTGACAAGATG
GATCCAAGTGCATTGGTCAAGCTCATTGAGATTTTGAACCCTGATAACAAAGCTGGGAGG
ATTACAATAATTACCAGAATGGGAGCAGAGAACATGAGGGTTAAGCTTCCTCATCTTATC
AGAGCAGTCCGAAGAGCAGGGCAAATCGTCACTTGGGTATCTGATCCTATGCATGGGAAT
ACCATCAAAGCTCCTTGCGGTCTAAAAACTCGACCTTTTGATTCCATCAGGGCTGAAGTA
AGAGCATTCTTTGATGTTCATGAGCAAGAAGGAAGCCACCCAGGAGGAGTACACCTGGAG
ATGACAGGCCAAAACGTCACAGAGTGCATTGGTGGATCACGAACTGTGACCTTTGATGAT
CTGAGCTCACGTTACCACACCCACTGTGATCCTAGGCTCAATGCATCTCAATCCCTTGAG
CTCGCCTTCATTATTGCAGAACGCCTAAGAAAGAGGAGGCTTGGATCACAAAACGTATTA
GGTCAATAG
>AAA34069|AAA34069.1
CCATTTTTGTGCTCTACAAGTTGGTTGCTAATGGAGTTGGTAGTGGATTCAGGGGTGAGG
AAGATGGAGGGGGAGGCAATGACGAGGAACGAAACACTAATTTGTGCACCAATCATGGCA
GACACAGTGGATCAAATGTTGAATCTAATGCAAAAGGCTAAAATTAGTGGTGCTGATCTT
GTGGAAGTTCGATTGGATAGCTTGAAAAGCTTTAATCCTCAATCAGATATCGATACTATT
ATCAAACAGTCCCCTTTGCCTACCCTTTTCACTTACAGGCCCACTTGGGAAGGGGGTCAG
TATGCTGGTGATGAAGTGAGTCGACTGGATGCACTTCGAGTAGCAATGGAGTTGGGAGCT
GATTACATTGATGTTGAGCTAAAGGCTATTGACGAGTTCAATACTGCTCTACATGGAAAT
AAATCAGCAAAATGCAAAGTTATTGTTTCTTCTCACAACTATGATAATACACCATCATCT
GAGGAGCTCGGCAATCTAGTAGCAAGAATACAGGCATCTGGAGCTGACATTGTGAAGTTT
GCAACAACTGCACTGGATATCATGGATGTTGCACGTGTATTCCAAATTACTGTACATTCT
CAAGTACCAATAATAGCCATGGTCATGGGAGAGAAGGGTTTGATGTCTCGAATACTTTGT
CCAAAATTTGGTGGATACCTCACATTTGGTACTCTTGAAGTGGGAAAGGTTTCGGCTCCT
GGGCAACCAACAATTAAAGATCTTTTGAATATATACAATTTCAGACAGTTGGGACCAGAT
ACCAGAATATTTGGCATTATCGGGAAGCCTGTTAGCCATAGCAAATCACCTTTATTGTAT
AATGAAGCTTTCAGATCAGTTGGGTTTAATGGTGTTTATATGCCTTTGCTGGTTGATGAT
GTTGCAAATTTCTTTCGGACTTACTCATCTTTAGATTTTGCTGGCTCAGCTGTAACAATT
CCTCACAAGGAAGCCATTGTTGACTGCTGTGATGAGTTGAATCCTACCGCTAAAGTAATA
GGGGCTGTCAATTGTGTCGTAAGCCGACTCGATGGGAAGTTGTTTGGTTGCAATACAGAC
TATGTGGGTGCAATCTCCGCCATTGAAGAAGCGTTGCAAGGCTCACAGCCTAGTATGTCT
GGGTCTCCCTTAGCTGGTAAATTATTTGTGGTCATTGGTGCTGGTGGCGCTGGCAAGGCA
CTTGCTTATGGTGCAAAGGAAAAGGGGGCTCGGGTGGTGATTGCTAACCGTACCTATGAA
CGAGCGAGAGAACTTGCTGATGTAGTTGGAGGTCAGGCTTTGTCTCTTGACGAGCTTAGC
AATTTCCATCCAGAAAATGACATGATTCTTGCAAATACCACCTCCATTGGCATGCAACCA
AAGGTTGATGATACACCAATCTTTAAGGAAGCTTTGAGGTACTACTCACTTGTATTTGAT
GCTGTTTATACGCCCAAAATCACTAGACTCTTGCGGGAAGCTCACGAGAGTGGAGTAAAA
ATTGTAACAGGAGTTGAAATGTTTATCGGCCAGGCATATGAACAATATGAGAGATTTACA
GGGCTTGCCAGCTCCAAAGGAACTTTTCAAGAAAATTATGGCTGGATATTGAGAGCAAGG
TCTCTTTCCCTTTTCAATGCGGCCCTGCTAGTTACTTTTCCTCCTAAATCCCTACATAGT
TGTGTGATAGCAATGGTCTTAGATTCCTCTGCCCTACCATTTGTGCTTCGGAGGAATTAA

>AAA34070|AAA34070.1
TCTCTCCTACTCCTCTCTGCCTCGGCAGAACAATGTGGTTCGCAGGCGGGAGGTGCGCGT
TGTGCCTCGGGTCTCTGCTGCAGCAAATTTGGTTGGTGTGGTAACACCAATGACTATTGT
GGCCCTGGCAATTGCCAGAGCCAGTGCCCTGGTGGTCCCACACCACCCGGTGGTGGGGAT
CTCGGCAGTATCATCTCAAGTTCCATGTTTGATCAGATGCTTAAGCATCGCAACGATAAT
GCATGCCAAGGAAAGGGATTCTACAGTTACAATGCCTTTATCAATGCTGCTAGGTCTTTT
CCTGGCTTTGGTACTAGTGGTGATACCACTGCCCGTAAAAGAGAAATCGCGGCTTTCTTC
GCCCAAACCTCCCATGAAACTACAGGAGGATGGGCAACAGCACCAGATGGTCCATACGCG
TGGGGTTACTGCTGGCTTAGAGAACAAGGTAGCCCCGGCGACTACTGTACACCAAGTGGT
CAGTGGCCTTGTGCTCCTGGTCGGAAATATTTCGGACGAGGCCCCATCCAAATTTCACAC
AACTACAACTACGGACCTTGTGGAAGAGCCATAGGAGTGGACCTCCTAAACAATCCTGAT
TTAGTGGCCACAGATCCAGTAATCTCATTCAAGTCAGCTCTCTGGTTTTGGATGACTCCT
CAATCACCAAAACCTTCTTGCCACGATGTCATCATTGGAAGATGGCAACCATCGTCTGCT
GACCGCGCAGCCAATCGTCTCCCTGGATTTGGTGTCATCACGAACATCATCAATGGTGGC
TTGGAATGTGGTCGTGGCACTGACTCAAGGGTCCAGGATCGCATTGGGTTTTACAGGAGG
TATTGCAGTATTCTTGGTGTTAGTCCTGGTGACAATCTTGATTGCGGAAACCAGAGGTCT
TTTGGAAACGGACTTTTAGTCGATACTATGTAA
>AAA34071|AAA34071.1
ATGGCACAGATTAGCAGCATGGGGCAAGGGATACGGACCCCTAATCTTAATTCCTATCTT
CCTAAAACCCAAAAGGTTCCTCTTTTTTCGCATTCTATCTTCATTGGATCAAAGAAAATA
ACCCAAAATTCAGCAAAATCTTTGTGGGTGTCCAAGGAAGATTCAGTTCTGAGGGTGGCA
AAGTCACCTTTTAGGATTTCTGCATCAGTGGTCACTGCACAGAAGCCCAACGAGATTGTG
CTGCAACCCATCAAAGATATATCAGGCACTGTTAAATTGCCTGGTTCTAAATCCCTTTCC
AATCGTATTCTCCTTCTTGCTGCCCTTTCTAAGGGAAGGACTGTTGTTGATAATTTACTG
AGTAGTGATGACATTCATTACATGCTTGGCGCGTTGAAAACACTTGGACTTCATGTAGAA
GATGACAATGAAAACCAACGAGCAATCGTGGAAGGTTGTGGTGGGCAGTTTCCTGTCGGC
AAGAAGTCTGAGGAAGAAATCCAACTATTCCTTGGAAATGCAGGAACAGCAATGCGGCCA
TTGACGGCAGCAGTTACTGTAGCTGGTGGACATTCTAGATATGTACTTGATGGAGTCCCT
AGGATGAGAGAGAGACCGATTGGTGATTTGGTTGATGGTCTTAAGCAGCTTGGCGCAGAG
GTTGATTGTTTCCTTGGTACAAATTGTCCCCCAGTTCGGATAGTCAGCAAGGGAGGTCTT
CCTGGAGGGAAGGTAAAGCTCTCTGGATCTATTAGCAGCCAATACCTGACTGCTTTGCTG
ATGGCTGCTCCTCTGGCTCTTGGAGATGTGGAGATTGAAATAATTGACAAACTAATTTCT
GTACCTTATGTTGAAATGACACTGAAGTTGATGGAGCGATTTGGTGTCTCTGTGGAGCAC
ACTAGTAGCTGGGATAAATTCTTGGTTCGAGGAGGTCAGAAGTACAAGTCTCCTGGAAAA
GCATATGTTGAAGGAGATGCCTCAAGTGCTAGCTACTTTTTGGCGGGTGCAGCTGTCACA
GGTGGAACTGTCACTGTTGAAGGTTGTGGAACAAGCAGTTTACAGGGGGATGTTAAGTTT
GCTGAGGTCCTCGAAAAGATGGGGGCAGAAGTTACATGGACAGAGAACAGTGTCACGGTT
AAAGGACCTCCAAGGAACTCTTCTGGAATGAAACATTTGCGGGCTGTTGACGTTAACATG
AACAAAATGCCAGATGTTGCCATGACTCTTGCTGTAGTTGCACTTTTTGCTGATGGTCCT
ACTGCCATAAGAGATGTTGCTAGCTGGAGAGTTAAGGAAACTGAGCGGATGATTGCCATA
TGTACCGAACTTAGGAAGTTGGGTGCAACAGTTGTAGAAGGGTCAGACTACTGCATAATC
ACTCCACCTGAAAAGTTAAACGTAACGGAAATTGATACATATGATGATCACAGAATGGCC
ATGGCTTTCTCTCTTGCTGCTTGTGCAGATGTTCCAGTCACCATTAAGGACCCCGGTTGT
ACTCGCAAAACCTTCCCCAACTACTTTGACGTTCTCCAGCAGTACTCCAAGCATTAA
>AAA34075|AAA34075.1
AACTCTTCTCTTCAGGTCAGCAACAAAGGATTCTCTGAATTCTCAGGGCTGCGCACCTCA
TCAGCTATTCCATTCGGAAGGAAAACTAACGATGACTTGCTCTCTGTTGTTGCCTTTCAA
ACCTCTGTTATTGGAGGAGGGAACAGCAAGAGGGGAGTAGTGGAGGCCAAGTTGAAAGTG
GCAATCAATGGATTTGGAAGAATTGGGAGGAATTTCTTGAGGTGTTGGCATGGTAGGAAA
GACTCTCCCCTTGATGTCATTGCCATCAATGACACTGGTGGTGTCAAGCAAGCCTCTCAC
CTTCTTAAATATGACTCCACCCTTGGCATCTTTGATGCTGATGTCAAGCCCGTCGGCACT
GACGGCATCTCCGTCGACGGAAAAGTCATCCAAGTCGTCTCCGATCGCAACCCCGTCAAC
CTCCCCTGGGGAGATCTTGGGATTGACTTGGTGATAGAAGGTACCGGAGTGTTTGTCGAC
AGAGAAGGCGCCGGAAAACACATTCAGGCTGGAGCCAAGAAGGTGCTCATCACCGCTCCC
GGAAAAGGTGACATCCCCACATATGTTGTTGGTGTCAATGCTGATCTCTACAACCCTGAT
GAACCTATCATCAGCAATGCCTCTTGCACCACCAACTGCCTTGCTCCTTTTGTCAAGGTT
CTTGACCAAAAATTCGGCATTATCAAGGGAACCATGACAACTACTCACTCTTACACCGGT
GACCAAAGGCTTCTTGATGCGAGCCACAGGGACCTTAGACGTGCACGAGCTGCAGCCCTC
AACATCGTTCCAACCTCAACTGGTGCTGCTAAGGCCGTGGCCTTGTCCTCCCAAGCCTTA
AGGGGAAGCTCAATGGCATTGCCCCTCCGTGTGCCAACCCCTAACGTCTCGGTCGTTGAC
CTTGTCGTCCAAGTCTCCAAGAAGACATTTGCTGAGGAAGTGAATGCTGCATTTAGGGAG
GCTGCTGACAAGGAGCTCAAAGGCATTCTCGATGTCTGCGATGAACCACTCGTGTCAGTC
GACTTCCGGTGCAGTGATGTGTCATCAACTGTTGATGCTTCACTTACTATGGTCATGGGA
GATGACATGGTTAAGGTTATTGCTTGGTATGACAATGAATGGGGTTACTCACAGAGGGTG
GTTGATCTTGCTGACATTGTTGCAAACCAGTGGAAATGA
>AAA34076|AAA34076.1
TGCTTATCCAAGAAATTTGAAGTAGCCGAATTTGCTGGTCTTCGATCGAGTGGATGTGTG
ACATTTTCCAACAAAGAGTCTTCTTTCTTTGATGTTGTCTCTGCTCAACTCACTCCAAAG
ACCACAAGATCAACCCCTGTTAAGGGAGAAACTGTTGCTAAATTGAAGGTTGCTATCAAT
GGTTTTGGACGAATTGGTAGGAATTTCCTCCGATGCTGGCATGGGCGCAAAGACTCGCCA
CTAGATGTCGTGGTTGTCAACGACAGTGGTGGTGTCAAGAATGCATCTCACTTGCTAAAG
TATGATTCGATGCTGGGAACATTCAAAGCTGATGTGAAAATAGTGGATAATGAAACCATT
AGTGTTGATGGAAAGCACATCAAGGTTGTTTCTAGCAGGGACCCCCTTAAGCTTCCTTGG
GCTGAACTTGGCATCGACATTGTTATTGAGGGAACCGGTGTGTTTGTTGATGGTCCAGGT
GCTGGGAAGCACATCCAAGCTGGTGCCAAGAAAGTTATCATCACTGCACCAGCAAAAGGT
GCTGACATTCCTACCTATGTCGTTGGGGTGAACGAGCAAGACTACTCTCACGAGGTTGCT
GATATCATAAGCAATGCCTCTTGCACCACTAACTGCTTGGCTCCATTTGTAAAGGTCATG
GATGAAGAACTTGGTATTGTGAAGGGTACAATGACAACAACTCACTCTTACACCGGAGAT
CAGAGGCTTCTAGATGCTTCACACCGTGACTTGAGGAGAGCGAGAGCAGCAGCATTGAAC
ATTGTCCCAACCAGCACTGGTGCAGCCAAGGCTGTGTCTTTAGTGCTACCTCAACTTAAG
GGAAAGCTCAATGGCATTGCTCTCCGTGTCCCAACACCTAATGTTTCAGTTGTTGACCTC
GTTGTCAATGTCGCGAAGAAAGGAATTACAGCTGAGGATGTCAATGCAGCTTTCAGAAAA
GCTGCTGATGGTCCATTGAAAGGCGTATTAGCTGTGTGCGATGAACCTCTTGTTTCAGTT
GACTTCAGATGCTCTGATGTCTCATCCACCATCGACTCCTCTTTAACCATGGTTATGGGA
GACGATATGGTCAAGGTCGTGGCTTGGTACGATAACGAGTGGGGATACAGCCAACGTGTG
GTGGATTTGGCTCATCTAGTAGCAAACAATTGGCCAGGAAGTTGCAGTACCAGGAAGTGG
AGATCCCATTGGATGAGTTTTGCAAGACAAATCCTGCTGATGAGGAATGCAAAGTCTATG
AATAATCGTTTTTGTTATGTTTCCTCTTTTGAAATGGATGATTTTAGAAGCCAATAA
>AAA34077|AAA34077.1
GGTAGAATTGGCCGTTTGGTGGCAAGAGTTGCTCTGCAGAGAGATGATGTTGAACTAGTT
GCAGTGAACGACCCATTTATCTCTACTGATTACATGACATACATGTTTAAGTATGATTCG
GTTCATGGACAATGGAAACACCATGAGCTTAAAGTAAAGGATGAAAAGACCCTTCTTTTT
GGTGAGAAGTCCGTCAGAGTCTTTGGAATTAGGAACCCTGAGGAAATTCCATGGGCTGAA
GCTGGTGCTGATTTCGTTGTGGAATCCACTGGTGTCTTCACTGACAAGGACAAGGCTGCT
GCTCACTTGAAGGGTGGTGCCAAGAAGGTTGTGATCTCTGCTCCTAGCAAGGATGCCCCC
ATGTTTGTTGTGGGTGTCAACGAGAAGGAATACAAGCCCGAATATGACATTGTCTCCAAT
GCTAGTTGCACTACCAACTGCCTTGCACCTTTGGCTAAGGTCATCAATGATAGGTTTGGC
ATTGTGGAGGGTCTCATGACTACTGTGCACTCCCTTACTGCCACCCAGAAGACTGTTGAT
GGTCCATCCATGAAGGACTGGAGAGGTGGAAGAGCTACTTCATTCAACATCATTCCTAGC
AGCACTGGTGCTGCCAAGGCTGTTGGAAAAGTGCTCCCAGCTCTTAATGGAAAATTGACT
GGAATGGCCTTCAGAGTTCCAACTGTTGATGTTTCTGTTGTGGACCTTACCGTAAGACTA
GAGAAAGAAGCCTCTTATGATGACATCAAAGCTGCAATCAAGGAGGAATCGGAGGGTAAG
TTGAAGGGCATCTTGGGATTCACCGAAGATGATGTGGTTTCCACAGACTTTGTTGGTGAC
AGCAGGTCAAGCATTTTCGATGCCAAGGCTGGAATTGCCTTGAGCAAGAACTTTGTGAAA
CTTGTGTCGTGGTATGACAATGAATGGGGTTACAGCTCTCGTGTGATTGATTTGATCTGC
CATATGGCTTCTGTTGCTTAA
>AAA34079|AAA34079.1
ATGGCTTTGTGCATTAAAAATGGCTTTCTTGCGGCTGCCCTTGTACTTGTTGGGCTGTTA
ATGTGCAGCATCCAAATGATAGGGGCACAATCTATTGGAGTATGCTATGGAAAAATTGCC
AACAATTTACCATCAGAACAAGATGTCATAAACCTATACAAGGCTAATGGCATTAGAAAG
ATGAGAATCTACTATCCAGATAAAAACATCTTCAAAGCTCTCAAAGGAAGTAACATTGAG
ATCATTCTTGATGTTCCAAATCAAGATCTTGAAGCCCTAGCCAATTCTTCAATAGCCAAT
GGTTGGGTTCAAGATAACATAAGAAGTCATTTCCCATATGTTAAATTCAAGTACATATCT
ATAGGAAATGAAGTATCTCCCATAAATAATGGTCAATATTCACAATTTCTTCTTCATGCA
ATGGAAAATGTGTACAATGCATTAGCAGCATCAGGGTTGCAAGATAAGATCAAGGTCACA
ACTGCAACATATTCAGGGCTCTTAGCAAACACCTACCCACCCAAAGCTAGTATATTTCGA
GGAGAATTCAATAGTTTCATTAATCCCATAATCCAATTTCTAGCACAAAATAACCTTCCA
CTCTTAGCCAATGTCTACCCTTATTTTGTTCACATTTCCAACACTGCTGATGTCCCACTT
TCTTATGCATTGTTCACACAACGAGGAAAAAATTCAGCAGGGTATCAAAATCTTTTTGAT
GCCATTTTGGATTCTATGTATTTTGCTGTAGAGAAAGCTGGAGGACCAAATGTGGAGATT
ATTGTATCTGAAAGTGGCTGGCCTTCTGAAGGAAACTCTGCAGCAACTATTGAAAATGCT
CAAACTTATTACAGAAATTTGATTGATCATGTTAAAAGAGGGGCAGGAACTCCAAAGAAA
CCTGGAAAGTCTATAGAAACTTATTTATTTGCCATGTTTGATGAAAATGTTAAGAAAGGA
GAAATCACAGAGAAACACTTTGGGCTCTTTTCTCCTGATCAGAGGGCAAAATATCAACTC
AATTTCAATTCTTTGATGCCAATATATATTGATATATCTAGAGTGATATGA
>AAA34080|AAA34080.1
GCACATTGCTTCCGGAATGGAACATGCAAGATGGTGGGTACAGAAAAATGTTAAAGATTT
CTGGCCAGATGTTAAGATTAAGTATATTGCTGTTGGGAATGAAATCAGCCCTGTCACTGG
CACATCTTACCTAACCTCATTTCTTACTCCTGCTATGGTAAATATTTACAAAGCAATTGG
TGAAGCTGGTTTGGGAAACAACATCAAGGTCTCAACTTCTGTAGACATGACCTTGATTGG
AAACTCTTATCCACCATCACAGGGTTCGTTTAGGAACGATGCTAGGTGGTTTACTGATCC
AATTGTTGGGTTCTTAAGGGACACACGTGCACCTTTACTCGTTAACATTTACCCCTATTT
CAGCTATTCTGGTAATCCAGGGCAGATTTCTCTCCCCTATTCTCTTTTTACAGCACCAAA
TGTGGTAGTACAAGATGGTTCACGCCAATATAGGAACTTATTTGATGCAATGCTGGATTC
TGTGTATGCTGCCCTCGAGCGATCAGGAGGGGCATCTGTAGGGATTGTTGTGTCCGAGAG
TGGCTGGCCATCTGCTGGTGCATTTGGAGCCACATATGACAATGCAGCAACTTACTTGAG
GAACTTAATTCAACACGCTAAAGAGGGTAGCCCAAGAAAGCCTGGACCTATTGAGACCTA
TATATTTGCCATGTTTGATGAGAACAACAAGAACCCTGAACTGGAGAAACATTTTGGATT
GTTTTCCCCCAACAAGCAGCCCAAATATAATATCAACTTTGGGGTCTCTGGTGGAGTTTG
GGACAGTTCAGTTGAAACTAATGCTACTGCTTCTCTCGTAAGTGAGATGTGA
>AAA34081|AAA34081.1
ATGGCTGCTATCACACTCCTAGGATTACTACTTGTTGCCAGCAGCATTGACATAGCAGGG
GCTCAATCGATAGGTGTTTGCTATGGAATGCTAGGCAACAACTTGCCAAATCATTGGGAA
GTTATACAGCTCTACAAGTCAAGAAACATAGGAAGACTGAGGCTTTATGATCCAAATCAT
GGAGCTTTACAAGCATTAAAAGGCTCAAATATTGAAGTTATGTTAGGACTTCCCAATTCA
GATGTGAAGCACATTGCTTCCGGAATGGAACATGCAAGATGGTGGGTACAGAAAAATGTT
AAAGATTTCTGGCCAGATGTTAAGATTAAGTATATTGCTGTTGGGAATGAAATCAGCCCT
GTCACTGGCACATCTTACCTAACCTCATTTCTTACTCCTGCTATGGTAAATATTTACAAA
GCAATTGGTGAAGCTGGTTTGGGAAACAACATCAAGGTCTCAACTTCTGTAGACATGACC
TTGATTGGAAACTCTTATCCACCATCACAGGGTTCGTTTAGGAACGATGCTAGGTGGTTT
GTTGATCCCATTGTTGGCTTCTTAAGGGACACACGT
>AAA34082|AAA34082.1
CTAGGCAACAACTTGCCAAATCATTGGGAAGTTATACAGCTCTACAAGTCAAGAAACATA
GGAAGACTGAGGCTTTATGATCCAAATCATGGAGCTTTACAAGCATTAAAAGGCTCAAAC
ATTGAAGTTATGTTAGGACTTCCCAATTCAGATGTCAAGCACATTGCTTCCGGAATGGAA
CATGCAAGATGGTGGGTACAAAAAAATGTTAAAGATTTCTGGCCAGATGTTAAGATTAAG
TATATTGCTGTTGGGAATGAAATCAGCCCTGTCACAGGCACATCTTACCTTACCTCATTT
CTTACTCCTGCCATGGTAAATATTTACAAAGCAATTGGTGAAGCTGGTTTAGGAAACAAC
ATCAAGGTCTCAACTTCTGTAGACATGACCTTGATTGGAAACTCTTATCCACCATCACAG
GGTTCGTTTAGGAACGATGCTAGGTGGTTTACTGATCCAATTGTTGGGTTCTTAAGGGAC
ACACGTGCACCTTTACTCGTTAACATTTACCCCTATTTCAGTTATTCTGGTAATCCAGGC
CAGATTTCTCTCCCCTATTCTCTTTTTACAGCACCAAATGTGGTGGTACAAGATGGTTCC
CGCCAATATAGGAACTTATTTGATGCAATGCTGGATTCTGTGTATGCTGCCCTCGAGCGA
TCAGGAGGGGCATCTGTAGGGATTGTTGTGTCCGAGAGTGGCTGGCCATCTGCTGGTGCA
TTTGGAGCCACATATGACAATGCAGCAACTTACTTGAGGAACTTAATTCAACACGCTAAA
GAGGGTAGCCCAAGAAAGCCTGGACCTATTGAGACCTATATATTTGCCATGTTTGATGAG
AACAACAAGAACCCTGAACTGGAGAAACATTTTGGATTGTTTTCCCCCAACAAGCAGCCC
AAATATAATCTCAACTTTGGGGTCTCTGGTGGTGTTTGGGACAGTTCAGTTGAAACTAAT
GCTACTGCTTCTCTCGTAAGTGAGATGTGA
>AAA34085|AAA34085.1
ATGTCTGATAAACTTCCAACATCTATCAACTTGTACGAGGAGCAAGAATCAATGGATCAA
CACAGTAACCACATGATCATCGAAGTGGCCACCCCTAATGCTCATCTTCAACAACCCCAG
CAAATTCTCCTTCCCGGAATCAGTGGTGGTGACACCACCAGCAGCGGTGGCGAGGACAAC
AACAACAACGTAAAATTAGCACCCAAGAAGCGAGCAGAAACATGGGTTCAAGAAGAGACA
CGAGCGCTCATTAGCCTCCGCAGAGAACTCGACTCACTCTTCAACACTTCAAAATCGAAC
AAGCACTTGTGGGACCAGATCTCCTTGAAGATGAGGGAAAAGGGGTTTGATAGGTCCCCT
ACCATGTGTACTGATAAATGGAGGAACTTGTTAAAGGAGTTCAAAAAGGCTAAACACAAT
CAAGAACCAAATGGGTCTGCTAAGATGTCTTATCATAAGGAGATTGAGGAGATTCTCAAG
GCCAGAAACAAAAATTATAAGAACCCTACGCTTAAAGTCGATACCTTTATGCAGTTTTCT
CAGAAGGGTCTTGACGATACCAGTATAACATTTGGACCTGTCGAAGAGAATGGGAGGCCA
ACTCTTAACTTAGAACGCCAGCTGGATCATGATGGGCATCCTCTTGCTATAACAGCTGCA
GATGCGGTCACTGCAAGTGGATCACCTTGGAATTGGAGAGAGACGCCTGGAAATGGTGAG
CAAAGTAACTCAGCTGAAGGTAGGGTCATTTCAGTCAAGTGGGGTGATTACACAAAAAGA
ATTGGTATCGATGGGACTGCAGATGCCATCAAGCAAGCCATTAAATCTGCTTTTAGGTTG
AGGACAGAGCGTGCATTTTGGTTAGAAGATGAACAGAATATTGTTCGAGCACTTGACAGG
GATATGCCACTAGGGAGCTACAGCTTGCATGTTGATGAAGGTCTGACAATAAAAGTTTGC
ATGTACGAGGAGGCAGATCACTCCTCAGTGCACACCGAGGATAAAACTTTCTACACTGCG
AATGATTTTCGTGACTTCTTGTCCCACAGAGGCTGGACATGTTTAAGAGAGTACAATGGG
TATCGGCATGTAGATATGTTGGATGAGCTTTGCCCTGGTGCAGTCTACCGAGGTGTCAAT
TGA
>AAA34087|AAA34087.1
ATGAGTCACTTGACAACTTTTTTAGTGTTCTTCCTCCTTGCCTTTGTGACTTATACTTAT
GCTTCCGGCGTATTTGAAGTCCATAACAATTGCCCATACACCGTCTGGGCAGCGGCAACC
CCTGTAGGCGGTGGCCGACGTCTCGAACGAGGTCAAAGTTGGTGGTTCTGGGCACCACCT
GGTACTAAAATGGCACGTATATGGGGTCGTACTAATTGCAACTTTGATGGTGCTGGTAGA
GGTTGGTGCCAAACCGGTGATTGTGGTGGAGTCTTAGAATGCAAAGGATGGGGTAAACCA
CCAAATACCTTAGCCGAATACGCGTTGAACCAATTCAGCAACTTAGATTTCTGGGACATC
TCTGTAATTGATGGATTTAACATTCCTATGTCTTTTGGCCCGACTAAGCCTGGTCCTGGA
AAATGTCACGGAATTCAATGCACAGCCAACATAAATGGTGAATGCCCTGGTTCACTTAGG
GTACCTGGAGGATGTAACAACCCATGTACAACATTTGGAGGACAACAATATTGTTGCACA
CAAGGACCATGTGGTCCTACTGAGTTATCAAGATGGTTCAAACAAAGATGTCCTGACGCC
TATAGTTATCCTCAAGATGATCCAACAAGTACATTTACTTGCACAAGTTGGACTACAGAT
TATAAGGTTATGTTCTGTCCTTATGGAAGTGCTCACAATGAAACAACAAATTTCCCATTG
GAGATGCCTACAAGTACTCATGAAGTGGCCAAGTAG
>AAA34088|AAA34088.1
CCACATGTTATTGGAGATGCTCCAGCTTACCCTGGTGTCGAGCACGTTGGTGGCGACATG
TTTGCCAGTGTGCCAAAAGCAGATGCCATTTTCATGAAGTGGATTTGTCATGATTGGAGC
GACGAGCATTGCCTAAAATTCTTGAAGAATTGCTATGAAGCACTACCTGCAAATGGGAAG
GTGATAATAGCGGAGTGCATACTTCCAGAGGCCCCAGATACATCACTTGCAACTAAGAAT
ACAGTACATGTTGATATTGTGATGTTAGCACATAACCCAGGAGGCAAAGAAAGGACTGAG
AAGGAATTTGAGGCTTTGGCTAAGGGCGCTGGTTTTACTGGATTCGCAAGGCTTGTTGCG
CTTACAACACTTGGGTCATGGAATTCAACAAATAATTAA
>AAA34089|AAA34089.1
ATGGGCAACTTGAGATCTTCTTTTGTTTTCTTCCTCCTTGCCTTGGTGACTTATACTTAT
GCTGCGACTATCGAGGTCCGAAACAACTGTCCGTACACCGTTTGGGCGGCGTCGACACCC
ATAGGCGGTGGCCGGCGTCTCGATCGAGGCCAAACTTGGGTGATCAATGCACCACGAGGT
ACTAAAATGGCACGTGTATGGGGCCGTACTAATTGTAACTTCAATGCTGCTGGTAGGGGT
ACGTGCCAAACCGGTGACTGTGGTGGAGTCCTACAGTGCACCGGGTGGGGTAAACCACCA
AACACCTTGGCTGAATACGCTTTGGACCAATTCAGTGGTTTAGATTTCTGGGACATTTCT
TTACTTGATGGATTCAACATTCCGATCACTTTCCCCACTAACCCTAGTGGAGGGAAATGC
CATGCATTATGTACGGCTATAAACGGCGAATGTCCCGCGGAACTTAGGGTTCCTGGAGGA
TGTAATAACCCTTGTACTACATTCGGAGGACAACAATATTGTTGCACACAAAGACCTTGT
GGTCCTACATTTTTCTCAAAATTTTTCAAACAAAGATGCCCTGATGCCTATAGCTACCCA
CAAGATGATCCTACTAGCACTTTTACTTGCCCTGGTGGTAGTACAAATTATAGGGTTATC
TTTTGTCCTAATGGTCAAGCTCACCCAAATTTTCCCTTGGAAATGCCTGGAAGTGATGAA
GTGGCTAAGTAG
>AAA34091|AAA34091.1
ATGAATTCAACATATACTCAATTCGTTGCCTCTAAAAGGATGGGTATATGTGATCCAATC
CATCAAATTGGCATGTGGGGAGATTTCAAAAATAGCAGTTTCCCAGATACATCGGCAACC
TTGATTCTTGAAGTTGAGAATTGTTTAGAGAACGAGATGCCTATTATGGAGAAAAGACCA
CACAATGAGACAGAGGAACTTTCACATGGAACAGTTGGAACGTCTAACAGATATGAACCA
GAAGCACGTAAACCTATTGATAAGGTGCTTAGACGCCTCGCACAAAACCGTGAAGCTGCT
CGTAAAAGTCGTTTACGGAAGAAGGCCTATGTTCAGCAGTTGGAAAATAGTAAACTGAAG
CTGCTTCAGTTGGAACAAGAACTAGAACGTACTAGACAACAGGGTCAGTATGCAGGTGTC
GGTTTAGATGAAAGTCAGATAGGTTACACCGGAACTGCAAATTCAGGAATTGTTGCTTTT
GAAATGGAGTATGGCCATTGGGTGGAAGAGCAAGATCGACAAACAGATGAATTAAGGAGT
GCTTTGAATTCTCAAGTTGGTGAAATTGAATTGCAGCTTCTTGTCGAGGGTTGCTTGAAC
CACTATTTTGATCTATTTCGCATGAAAGCTGCGGCCGCACATGCCGATGTTCTCTTCCTT
ATGACTGGCACGTGGAAGACATCAGCTGAGCGATTCTTCTTATGGATTGCGGGATTTCGC
CCCTCTGAGCTTTTAAAGGTTCTCACACCAAATGTGGAGCCATTGACAGAACAACAACTC
CGGGATGTTTGCAACCTCATGCAATCGTGTCAACAGGCAGAAGACGCATTGTCCCAAGGA
ATGGTAAAACTCCACCAGATACTTGCTGAGGCTGTTGCAGCTGGTACACTAGGTGACGGT
ATTATACTTCCAAAGATGGCTGCCACCATTGAGAATTTAGAAGCTCTAGTTAGATTTGTA
AATCAGGCAGATCATCTTCGCAAAGAAACCCTTCTACAGATGTCCTGCATCCTGACCCCG
CAACAATCAGCTCAGGGCCTCCTTGCCTTGGGAGAATACTTTAAACGTCTTCGTGCTCTA
AGCTCACTTTGGACCAGTCGTACTTCTGAACCAGCATAA
>AAA34092|AAA34092.1
ATGGCTTCTGGAAGTAGAACAAAGCATTCTCATCAGTCAGGTCAAGGTCAAGTTCAAGCT
CAATCTTCAGGCACAAGTAATGTTAATTACAAAGATTCAATAAGCAAAGCCATAGCACAG
TACACGGCTGATGCTAGGCTTCATGCTGTGTTTGAACAATCTGGTGAGTCTGGCAAGTCT
TTTGATTATTCACAGTCTATTAAAACTACTACACAATCTGTTGTTCCTGAACAGCAAATT
ACTGCTTATTTGACTAAAATCCAAAGAGGGGGTCATATTCAGCCTTTTGGTTGTATGATA
GCTGTAGATGAGGCTAGTTTTCGTGTTATTGCTTACAGCGAAAATGCGTGCGAAATGCTT
AGTCTAACTCCACAATCAGTTCCAAGCCTTGAGCGGCCTGAGATCCTCACTGTTGGAACT
GATGTTAGGACCCTTTTTACTCCTTCTAGCTCTGTTTTGCTAGAAAGAGCATTTGGGGCG
CGCGAGATCACTTTGCTGAATCCTATTTGGATTCATTCCAAGAATTCTGGCAAGCCATTT
TACGCAATTTTGCATAGGGTTGATGTCGGGATTGTAATTGATTTGGAGCCTGCTAGAACA
GAGGACCCTGCTTTATCCATTGCTGGCGCAGTGCAGTCACAAAAACTTGCTGTGAGGGCT
ATTTCTCATTTGCAATCACTTCCTGGTGGGGATGTTAAGCTTTTGTGTGATACTGTGGTT
GAGAGTGTGAGGGAGTTAACTGGGTATGATCGGGTTATGGTATATAAATTTCATGAGGAT
GAGCACGGGGAGGTAGTGGCTGAGAGCAAAATACCAGATTTAGAGCCCTATATTGGTTTG
CATTATCCTGCTACCGACATTCCTCAAGCTTCGCGGTTTTTGTTTAAGCAGAACAGGGTA
AGAATGATTGTGGACTGCCATGCCACCCCTGTGCGGGTTGTTCAGGATGAATCACTGATG
CAGCCTTTATGTTTAGTTGGTTCCACACTTAGAGCCCCTCATGGTTGCCACGCGCAGTAC
ATGGCAAATATGGGGTCTATTGCGTCATTAACACTAGCAGTTATTATCAATGGAAACGAT
GAGGAAGCTGTTGGGGGCCGAAGTTCAATGAGGCTGTGGGGCTTGGTTGTTGGACACCAT
ACTTCTGCTAGGTGCATTCCATTCCCTCTTCGGTATGCCTGTGAATTCCTTATGCAGGCC
TTTGGACTCCAATTGAACATGGAGTTGCAACTGGCATCACAGTTGTCTGAGAAACATGTT
TTGAGGACACAAACACTGTTATGTGACATGCTCCTTCGAGACTCACCTACGGGGATTGTT
ATCCAGAGCCCCAGTATTATGGACCTTGTGAAGTGCGATGGCGCTGCTCTGTACTGCCAG
GGGAAGTACTATCCATTAGGCGTTACACCAACTGAAGCTCAGATAAAGGACATTGTGGAG
TGGTTATTGACTTACCATGGGGACTCAACAGGTTTAAGTACTGACAGTTTGGCTGATGCA
GGATATCCTGGGGCAGCTTTGCTTGGTGATGCAGTTTGTGGTATGGCTGTTGCTTATATA
ACTTCTAAAGATTTCTTATTTTGGTTTCGCTCCCATACAGCGAAAGAGATAAAGTGGGGT
GGTGCAAAGCATCATCCTGAAGACAAGGATGACGGGCAGAGAATGCATCCACGTTCTTCC
TTCAAGGCATTTCTGGAAGTTGTTAAAAGCCGGAGCTTACCATGGGAAAATGCAGAAATG
GATGCAATTCACTCTCTGCTTATTCTGCGAGATTCATTTAAGGATGCCGAGGCAAGTAAT
TCTAAGGCTGTTGTGCATGCTCAGCTTGGGGAAATGGAGTTGCAAGGGATAGATGAACTG
AGTTCTGTTGCCAGAGAAATGGTTAGATTGATAGAGACTGCAACTGCTCCCATATTTGCT
GTTGATGTCGAAGGTCGCATTAATGGGTGGAATGCAAAGGTCGCTGAATTGACAGATTTA
TCTGTTGAAGAAGCAATGGGGAAGTCCTTGGTTCATGATCTTGTGCATAAAGAGTCACAG
GAGACTGCTGAGAAGCTTCTCTTCAATGCTCTGAGAGGCGAAGAAGATAAAAATGTAGAA
ATAAAGTTAAGGACATTTGGACCCGAGCAACTGAAGAAGGCTGTTTTTGTGGTGGTTAAT
GCTTGCTCTAGCAAAGATTACACAAACAACATTGTTGGTGTTTGTTTTGTTGGCCAGGAT
GTTACTGGGCAAAAAGTTGTAATGGACAAGTTTATTCACATCCAAGGTGATTACAAGGCC
ATTGTGCACAGCCCCAATCCTCTGATCCCACCCATATTTGCGTCAGATGAGAACACTTGT
TGCTCTGAGTGGAACACTGCCATGGAAAAGCTCACTGGTTGGTCCAGAGGGGAGATCATT
GGAAAAATGTTAGTTGGTGAGATTTTTGGAAGTTGCTGTCGGCTCAAGGGTCCAGACGCC
ATGACAAAGTTCATGATCGTGTTGCATAATGCGATTGGAGTCCAGGATACGGACAAGTTT
CCATTTTCCTTTTTTGACCGAAATGGGAAATATGTGCAAGCTCTTTTGACTGCGAACAAG
AGAGTCAATATGGAGGGCCAGATTATCGGGGCTTTCTGTTTCATACAGATAGCCAGTCCT
GAATTGCAGCAAGCTCTAAGAGTTCAAAGGCAACAGGAAAAGAAGTGTTATTCTCAGATG
AAAGAGTTGGCATACCTTTGTCAGGAAATAAAGAGTCCTTTGAATGGTATACGCTTTACA
AATTCATTGTTGGAAGCGACAGATTTGACAGAAAACCAGAAGCAGTATCTGGAGACAAGT
GCTGCTTGTGAGAGGCAGATGTCTAAGATCATAAGGGATGTTGACCTGGAAAACATTGAG
GATGGCTCACTGACCCTTGAGAAAGAAGAATTTTTCCTTGGGAGTGTAATAGATGCTGTT
GTTAGCCAAGTGATGTTATTGCTGAGGGAAAGAAGTGTGCAATTAATCAGGGATATTCCA
GAGGAAATTAAGACCTTAACAGTACATGGTGATCAAGTGAGAATTCAACAGGTCTTGGCA
GATTTCTTGCTTAACATGGTACGGTATGCACCATCACCTGATGGTTGGGTAGAGATCCAA
CTTCAGCCAAATATGAAGCAAATATCTGATGAAGTAACTGTTGTGCATATTGAATTCAGG
ATTGTATGCCCTGGTGAAGGGCTTCCTCCTGAATTGGTTCAAGACATGTTCCACAGCAGT
CGGTGGGTAACCAAGGAAGGCCTAGGACTGAGCATGTGCAGAAAAATCTTAAAGCTTATG
AATGGAGATATCCAGTATATCAGAGAATCAGAAAGATGTTATTTCCTGATCATCCTTGAC
CTACCAATGACCCGCAGAGGTTCAAAGAGTCTTGGCTAG
>AAA34101|AAA34101.1
ATGATACCACTTGCCCTAATGTTACAAGTATTGTACGTGGTGTTATGGATCAAAGGCAAC
GTACTGATGCTCGAGCTGGTGCTAAAATTATTCGTCTTCATTTCCATGATTGTTTTGTTA
ATTGGTTGTGATGGATCAATTTTGTTAGACACAGATGGGACTCAAACTGAGAAAGATGCA
CCTGCTAATGTAGGTGCAGGAGGATTTGATATTGTGGATGATATTAAAACTGCACTAGAG
AATGTATGCCCTGGTGTTGTATCTTGTGCAGATATTTTAGCCCTTGCATCTGAAATTGGA
GTTGTCTTGGCTAAAGGTCCGTCGTGGCAAGTACTTTTTGGCAGAAAAGACAGCTTAACA
GCAAACCGATCTGGAGCTAATAGTGATATTCCTAGCCCCTTTGAAACACTTGCTGTAATG
ATACCACAATTCACCAATAAGGGGATGGATTTAACTGATCTTGTTGCTCTATCAGGTGCA
CACACATTTGGAAGAGCAAGATGTGGTACTTTTGAACAACGTCTCTTTAACTTCAATGGC
AGTGGTAACCCTGATCTAACCGTAGACGCTACGTTTTTACAAACATTACAAGGAATTTGT
CCTCAAGGTGGAAACAATGGCAATACTTTTACAAATCTTGATATATCAACACCTAATGAT
TTTGATAATGACTATTTCACTAATCTTCAAAGTAATCAAGGACTTCTTCAAACTGATCAA
GAGTTGTTTTCCACATCTGGATCTGCTACAATTGCTATAGTTAATCGTTATGCTGGTAGT
CAAACTCAGTTTTTTGATGATTTTGTTAGCTCAATGATTAAATTGGGTAATATAAGTCCA
TTAACTGGTACTAACGGACAGATTAGGACAGATTGTAAGAGGGTTAATTAG
>AAA34102|AAA34102.1
AATAGTTTCATTAATCCCATAATCCAATTTCTAGCACGAAATAACCTTCCACTCTTAGCC
AATGTCTATCCTTATTTTGGTCACATTTACAACACTGCTGATGTCCCACTTTCTTATGCA
TTGTTCACACAACAAGAAGCAAATCCTGCAGGATATCAAAATCTTTTTGATGCCCTTTTG
GATTCTATGTATTTTGCTGTAGAGAAAGCTGGAGGACCAAATGTGGAGATTATTGTATCT
GAAAGTGGCTGGCCTTCTGAAGGAAACTCTGCAGCAACTATTGAAAATGCTCAAACTTAT
TACAGAAATTTGATTGATCATGTGAAAAGAGGGGCAGGAACCCCAAAGAAACCTGGAAAG
ACTATAGAAACTTATTTATTTGCCATGTTTGATGAAAATGATAAGAAAGGAGAAATTACA
GAGAAACACTTTGGACTCTTTTCTCCTGATCAGAGGGCAAAATATCAACTCAATTTCAAT
TAA
>AAA34103|AAA34103.1
ATGACTTTATGCATTAAAAATGGCTTTCTTGCAGCTGCCCTTGTACTTGTTGGGCTGTTA
ATTTGCAGTATCCAAATGATAGGGGCACAATCTATTGGAGTATGCTATGGAAAACATGCA
AACAATTTACCATCAGACCAAGATGTTATAAACCTATACGATGCTAATGGCATCAGAAAG
ATGAGAATCTACAATCCAGATACAAATGTCTTCAACGCTCTCAGAGGAAGTAACATTGAG
ATCATTCTCGACGTCCCACTTCAAGATCTTCAATCCCTAACTGATCCTTCAAGAGCCAAT
GGATGGGTCCAAGATAACATAATAAATCATTTCCCAGATGTTAAATTTAAATATATAGCT
GTTGGAAATGAAGTCTCTCCCGGAAATAATGGTCAATATGCACCATTTGTTGCTCCTGCC
ATGCAAAATGTATATAATGCATTAGCAGCAGCAGGGTTGCAAGATCAAATCAAGGTCTCA
ACTGCAACATATTCAGGGATCTTAGCGAATACCAACCCGCCCAAAGATAGTATTTTTCGA
GGAGAATTCAATAGTTTCATTAATCCCATAATCCAATTTCTAGTACAACATAACCTTCCA
CTCTTAGCCAATGTCTATCCTTATTTTGGTCACATTTTCAACACTGCTGATGTCCCACTT
TCTTATGCTTTGTTCACACAACAAGAAGCAAATCCTGCAGGATATCAAAATCTTTTTGAT
GCCCTTTTGGATTCTATGTATTTTGCTGTAGAGAAAGCTGGAGGACAAAATGTGGAGATT
ATTGTATCTGAAAGTGGCTGGCCTTCTGAAGGAAACTCTGCAGCAACTATTGAAAATGCT
CAAACTTACTATGAAAATTTGATTAATCATGTGAAAAGCGGGGCAGGAACTCCAAAGAAA
CCTGGAAATGCTATAGAAACTTATTTATTTGCCATGTTTGATGAAAATAATAAGGAAGGA
GATATCACAGAGAAACACTTTGGACTCTTTTCTCCTGATCAGAGGGCAAAATATCAACTC
AATTTCAATTAA
>AAA34105|AAA34105.1
AATGTCTTCAACGCTCTCAGAGGAAGTAACATTGAGATCATTCTCGACGTCCCACTTCAA
GATCTTCAATCCCTAACTGATCCTTCAAGAGCCAATGGATGGGTCCAAGATAACATAATA
AATCATTTCCCAGATGTTAAATTTAAATATATAGCTGTTGGAAATAAAGTCTCTCCCGGA
AATAATGGTCAATATGCACCATTTGTTGCTCCTGCCATGCAAAATGTATATAATGCATTA
GCAGCAGCAGGGTTGCAAGATCAAATCAAGGTCTCAACTGCAACATATTCAGGGATCTTA
GCGAATACCTACCCGCCCAAAGATAGTATTTTTCGAGGAGAATTCAATAGTTTCATTAAT
CCCATAATCCAATTTCTAGTACAACATAACCTTCCACTCTTAGCCAATGTCTATCCTTAT
TTTGGTCACATTTTCAACACTGCTGATGTCCCACTTTCTTATGCTTTGTTCACACAACAA
GAAGCAAATCCTGCAGGATATCAAAATCTTTTTGATGCCCTTTTGGATTCTATGTATTTT
GCTGTAGAGAAAGCTGGAGGACAAAATGTGGAGATTATTGTATCTGAAAGTGGCTGGCCT
TCTGAAGGAAACTCTGCAGCAACTATTGAAAATGCTCAAACTTACTATGAAAATTTGATT
AATCATGTGAAAAGCGGGGCAGGAACTCCAAAGAAACCTGGAAAGGCTATAGAAACTTAT
TTATTTGCCATGTTTGATGAAAATAATAAGGAAGGAGATATCACAGAGAAACACTTTGGA
CTCTTTTCTCCTGATCAGAGGGCAAAATATCAACTCAATTTCAATTAA
>AAA34106|AAA34106.1
ATGGAGTTTTCTGGATCACCACTGACATTGTTTTGTTGTGTGTTTTTCCTGTTCCTAACA
GGGAGCTTGGCACAAGGCATTGGCTCAATTGTAACGAATGACTTGTTCAACGAGATGCTG
AAGAATAGGAACGACGGTAGATGTCCTGCCAATGGCTTCTATACTTATGATGCATTCATA
GCTGCTGCCAATTCCTTTCCTGGTTTTGGAACTAGTGGTGATGATACTGCCCGTAGGAAA
GAAATTGCTGCCTTTTTCGGTCAAACTTCTCATGAAACTACAGGTGGTTCCCTGAGTGCA
GAACCTTTTACAGGAGGATATTGCTTTGTTAGGCAAAATGACCAGAGTGACAGATATTAT
GGTAGAGGACCCATCCAATTGACAAACCAAAATAACTATGAGAAAGCTGGAAATGCAATT
AGACAAGACCTAGTTAACAACCCAGATTTAGTAGCTACAGATGCTACTATATCATTCAAA
ACAGCTATATGGTTCTGGATGACACCACAGGATAATAAGCCATCAAGCCACGACGTTATC
ATCGGTAGTTGGACTCCGTCCGCCGCTGATCAGTCGGCGAATCGAGCACCTGGTTGCGGT
GTAATTACCAACATTATTAACGGTGGAATTGAATGTGGCGTAGGTCCGAATGCCGCAGTG
GAAGATCGAATTGGATACTACAGGAGGTATTGTGGTATGTTGAATGTTGCTCCTGGGGAC
AACTTGGACTGTTACAACCAAAGGAACTTCGCCCAAGGCTAG
>AAA34107|AAA34107.1
ATGGAGTTTTCTGGATCACCAATGGCATTGTTTTGTTGTGTGTTTTTCCTGTTCTTAACA
GGGAGCTTGGCACAAGGCATTGGTTCTATTGTAACGAGTGACTTGTTCAACGAGATGCTG
AAGAATAGGAACGACGGTAGATGTCCTGCCAATGGCTTCTACACTTATGATGCATTCATA
GCTGCTGCCAATTCCTTTCCTGGTTTTGGAACTACTGGTGATGATACTGCCCGTAGGAAA
GAAATTGCTGCCTTTTTCGGTCAAACTTCTCACGAAACTACTGGTGGATCCCTGAGTGCA
GAACCATTTACAGGAGGGTATTGCTTTGTTAGGCAAAATGACCAGAGTGACAGATATTAT
GGTAGAGGACCCATCCAATTGACAAACCGAAATAACTATGAGAAAGCTGGAACTGCAATT
GGACAAGAGCTAGTTAACAACCCTGATTTAGTGGCCACAGATGCTACTATATCATTCAAA
ACAGCTATATGGTTTTGGATGACACCACAGGACAACAAGCCATCTTCCCACGACGTTATC
ATCGGTCGTTGGACTCCGTCTGCCGCGGATCAGGCGGCGAATCGAGTACCAGGTTACGGT
GTAATTACCAACATCATTAACGGTGGAATTGAATGTGGCATAGGACGGAATGACGCAGTG
GAAGATCGAATTGGATACTACAGGAGGTATTGTGGTATGTTAAATGTTGCTCCGGGGGAA
AACTTGGACTGTTACAACCAAAGGAACTTCGGCCAGGGCTAG
>AAA34108|AAA34108.1
ATGTCTTTTTTAAGATTTGTTGGTGCGATTCTTTTCTTGGTTGCAATTTTTGGAGCATCA
AATGCTCAATTAAGTGCAACATTTTATGATACCACTTGCCCTAATGTTACAAGTATTGTA
CGTGGTGTTATGGATCAAAGGCAACGTACTGATGCTCGAGCTGGTGCTAAAATTATTCGT
CTTCATTTCCATGATTGTTTTGTTAATGGTTGTGATGGATCAATTTTGTTAGACACAGAT
GGGACTCAAACTGAGAAAGATGCACCTGCTAATGTAGGTGCAGGAGGATTTGATATTGTG
GATGATATTAAAACTGCACTAGAGAATGTATGCCCTGGTGTTGTATCTTGTGCAGATATT
TTAGCCCTTGCATCTGAAATTGGAGTTGTCTTGGCTAAAGGTCCGTCGTGGCAAGTACTT
TTTGGCAGAAAAGACAGCTTAACAGCAAACCGATCTGGAGCTAATAGTGATATTCCTAGC
CCCTTTGAAACACTTGCTGTAATGATACCACAATTCACCAATAAGGGGATGGATTTAACT
GATCTTGTTGCTCTATCAGGTGCACACACATTTGGAAGAGCAAGATGTGGTACTTTTGAA
CAACGTCTCTTTAACTTCAATGGCAGTGGTAACCCTGATCTAACCGTAGACGCTACGTTT
TTACAAACATTACAAGGAATTTGTCCTCAAGGTGGAAACAATGGCAATACTTTTACAAAT
CTTGATATATCAACACCTAATGATTTTGATAATGACTATTTCACTAATCTTCAAAGTAAT
CAAGGACTTCTTCAAACTGATCAAGAGTTGTTTTCCACATCTGGATCTGCTACAATTGCT
ATAGTTAATCGTTATGCTGGTAGTCAAACTCAGTTTTTTGATGATTTTGTTAGCTCAATG
ATTAAATTGGGTAATATAAGTCCATTAACTGGTACTAACGGACAGATTAGGACAGATTGT
AAGAGGGTTAATTAG
>AAA34109|AAA34109.1
ATGGCTCTACCAAACCAACAAACTGTAGATTATCCAAGCTTCAAGCTTGTAATCGTGGGC
GATGGAGGAACTGGGAAAACAACTTTTGTCAAGAGGCATCTTACTGGTGAATTTGAGAAG
AAATATGAACCCACTATTGGTGTGGAGGTTCATCCATTAGACTTCTTCACAAATTGTGGG
AAAATTCGCTTTTATTGCTGGGATACTGCTGGACAAGAGAAGTTTGGAGGTCTTCGGGAT
GGTTACTACATTCATGGGCAATGCGCAATTATCATGTTTGATGTTACAGCCCGTCTGACC
TACAAGAATGTTCCTACGTGGCATCGAGATCTCTGCAGGGTTTGTGAAAACATCCCCATT
GTTCTTTGTGGAAACAAAGTTGATGTCAAGAACAGGCAGGTTAAGGCAAAGCAAGTTACC
TTCCACAGGAAGAAAAATTTGCAATACTATGAGATCTCAGCAAAGAGTAACTACAACTTT
GAGAAGCCTTTTCTGTACCTTGCCAGAAAGCTTGCTGGGGATGCTAATCTTCACTTTGTG
GAATCACCTGCACTTGCTCCCCCTGAAGTACAAATTGATTTAGCTGCACAGCAACTGCAT
GAACAAGAGCTTTTGCAAGCCGCTGCGCACGCACTTCCAGATGACGATGATGAAGCTTTT
GAATAG
>AAA34112|AAA34112.1
TGGCCCGTGCGCTCCGCCGCTCCATCTTCATCCGCTTTCATCTCTGCAAATCATTTCAGT
TCTGATGACGATTCCTCTTCCCCCAGATCCATTTCTCCTTCTCTCGCTTCTGTGTTTCTC
CACCATACCAGAGGGTTTTCATCTAATTCAGTTTCTCCTGCACATGATATGGGTTTAGTC
CCAGATCTTCCACCCACAGTGGCTGCTATTAAGAATCCCACATCAAAAATTGTTTATGAC
GAGCACAACCATGAGCGTTATCCGCCTGGTGATCCAAGCAAACGTGCATTTGCCTACTTT
GTCTTGACAGGAGGCAGGTTTGTCTACGCCTCATTGATGCGTCTCCTGATTCTTAAGTTT
GTTTTGAGCATGTCTGCCAGTAAGGATGTTCTTGCCCTTGCTTCACTTGAAGTGGATCTT
TCCAGCATTGAACCTGGTACAACTGTTACTGTGAAGTGGCGTGGCAAACCTGTTTTCATC
AGGCGCCGAACTGAGGACGACATCAGTTTGGCAAACAGTGTTGATCTTGGCTCCCTTCGC
GATCCACAACAAGATGCAGAGAGGGTTAAGAATCCAGAATGGCTTGTGGTTATTGGGGTA
TGCACCCATCTTGGGTGCATTCCTTTGCCAAATGCTGGTGATTTTGGTGGTTGGTTTTGC
CCTTGCCACGGCTCCCATTATGACATCTCTGGTAGGATCCGCAAGGGACCTGCACCATAT
AATCTGGAGGTGCCTACTTATAGTTTCCTGGAGGAGAACAAGTTACTTATTGGTTAA
>AAA34116|AAA34116.1
ATGGCTTCCTCAGTTCTTTCCTCTGCAGCAGTTGCCACCCGCAGCAATGTTGCTCAAGCT
AACATGGTTGCACCTTTCACTGGCCTTAAGTCAGCTGCCTCATTCCCTGTTTCAAGGAAG
CAAAACCTTGACATCACTTCCATTGCCAGCAACGGCGGAAGAGTGCAATGCATGCAGGTG
TGGCCACCAATTAACAAGAAGAAGTACGAGACTCTCTCATACCTTCCTGATTTGAGCCAG
GAGCAATTGCTTAGTGAAGTTGAGTACCTTTTGAAAAATGGATGGGTTCCTTGCTTGGAA
TTC
>AAA34121|AAA34121.1
ATGTTTTCCAAAACTAACCTTTTTCTTTGCCTTTCTTTGGCTATTTTGCTAATTGTAATA
TCCTCACAAGCTGATGCAAGGGAGACGTCTAAGGCAACTGCTCCAATTACCCAAGAAATG
AATTCAAACAACACTACTGATCAGAAGATACCAAAACGTCCAAAACCAGGAGGCAATATC
TTCGGCAAAGCTTGTAAAATTTGCCCATGTAAATACCAGATTTGCAGCAAATGTCCTAAA
TGTGATGACCAAAATATCGCCGGCAAATTTTGTAAAATTTGCTCATGTAAGACTCAGATT
TGCAGTAAATGTCCTAAATGTCATAACCAAAATTAG
>AAA34122|AAA34122.1
ATGGCATCAAATGGTCATGTTAATGGAGGAGAAAACTTTGAGTTGTGCAAAAAATCAGCT
GATCCATTGAATTGGGAAATGGCAGCTGAATCCTTAAGAGGGAGTCATTTGGATGAAGTG
AAAAAAATGGTGAGTGAATTTAGAAAACCAATGGTAAAACTTGGTGGTGAAAGTTTAACA
GTGGCACAAGTGGCTGCTATTGCTGTTAGGGACAAAAGTGCAAATGGTGTTAAAGTTGAA
CTTTCTGAAGAGGCAAGAGCTGGTGTTAAAGCTAGTAGTGATTGGGTTATGGACAGTATG
AATAAAGGAACTGATAGTTATGGTGTTACTACTGGTTTTGGTGCTACATCTCATAGGAGA
ACCAAGAATGGTGGTGCTCTTCAAAAAGAACTTATTAGGTTCTTGAATGCTGGTGTTTTT
GGCAATGGAACAGAAACAAGCCACACATTGCCACATTCAGCAACAAGGGCAGCTATGCTT
GTTAGGATCAACACACTCCTACAAGGCTACTCTGGCATCAGATTTGAAATCTTGGAAGCT
ATTACAAAATTGATTAACAGCAACATCACTCCATGTTTACCTCTCCGTGGAACGATCACT
GCCTCGGGTGATCTTGTCCCTTTATCCTACATTGCTGGTTTGCTCACTGGTAGGCCTAAT
TCCAAGGCTGTTGGTCCCAATGGTGAGACACTTAATGCTGAAGAAGCGTTCCGCGTTGCT
GGTGTTAACGGTGGATTTTTCGAGTTGCAGCCTAAGGAAGGACTTGCACTTGTGAATGGT
ACAGCTGTTGGTTCTGGTATGGCATCAATGGTCCTCTTTGATTCCAACATTCTTGCTGTA
ATGTCTGAAGTTTTATCAGCAATTTTCGCTGAAGTAATGAACGGAAAGCCCGAATTCACT
GACCATTTGACACACAAGTTGAAGCACCACCCTGGTCAAATTGAGGCTGCTGCTATTATG
GAACATATTTTGGATGGAAGCTCTTATGTGAAGGCGGCTCAAAAGCTACATGAAATGGAT
CCTCTACAAAAACCAAAGCAAGATCGTTATGCTCTCCGAACATCTCCACAATGGCTTGGC
CCTCAAATTGAAGTCATTCGCGCTGCAACTAAGATGATTGAGAGGGAGATTAACTCAGTG
AACGATAACCCTTTGATCGATGTTTCAAGAAACAAGGCGTTACATGGTGGCAACTTCCAA
GGCACTCCTATCGGTGTTTCCATGGATAATGCAAGATTGGCTCTTGCATCAATTGGGAAA
TTGATGTTTGCTCAATTCTCGGAACTTGTCAACGACTATTACAACAACGGTTTGCCCTCT
AATCTCACTGCATCAAGGAATCCAAGCTTGGACTATGGTTTCAAGGGAGCTGAAATCGCC
ATGGCTTCTTACTGCTCAGAACTTCAATTCTTGGCAAATCCAGTGACAAACCATGTCCAA
AGTGCTGAACAACACAACCAAGATGTCAACTCCTTAGGCTTAATCTCAGCAAGGAAAACA
GCTGAAGCTGTTGATATCTTAAAGCTCATGTCATCAACTTATCTCGTGGCACTTTGCCAA
GCTATAGACTTGAGGCATTTGGAAGAAAACTTAAAGAATGCAGTCAAGAACACAGTTAGC
CAAGTAGCTAAGAGAACTCTTACAATGGGTGCTAATGGTGAACTTCATCCAGCAAGATTC
TGTGAAAAGGAATTGCTTCGAATCGTGGATAGGGAATACTTGTTCGCCTACGCTGATGAT
CCTTGCAGTTGCAACTACCCTTTAATGCAGAAACTGAGACAAGTACTTGTTGATCATGCA
ATGAATAATGGTGAAAGTGAGAAGAATGTGAACAGCTCAATCTTTCAAAAGATTGGAGCT
TTCGAAGATGAATTGAAGGCTGTTTTACCAAAGGAAGTTGAGAGTGCAAGAGCTGCATTA
GAAAGTGGAAACCCTGCTATTCCTAACAGGATTACAGAATGCAGATCTTATCCATTGTAC
AGGTTTGTGAGAAAGGAGCTTGGAACAGAATTATTGACAGGAGAAAAAGTCCGATCACCG
GGCGAGGAGTGTGACAAAGTGTTCACAGCAATGTGCAATGGACAAATCATTGATCCAATG
TTGGAGTGTCTCAAGAGCTGGAATGGTGCTCCTCTTCCTATCTGTTAG
>AAA50196|AAA50196.1
ATGGACCCATCCATGGATCTACCGACGACCACCGAATCACCGACGTTTAACTCAGCTCAA
GTTGTAAACCATGCTCCTACCCCTACCCCTCCTCAACCCCCTCCCCCTGCCCCTTCCTTT
TCGCCTACCCACCCGCCTTATGCTGAGATGATAACGGCGGCGATAACGGCGTTAAAGGAG
AGGGATGGGTCAAGCAGGATAGCCATAGCTAAGTACATAGACCGAGTCTACACAAATCTT
CCACCGAATCACTCGGCCCTGTTGACTCACCATCTTAAGCGTTTGAAGAACAGTGGTTAC
CTTGCTATGGTCAAACACTCTTACATGCTCGCCGGACCACCTGGATCTGCTCCTCCGCCT
CCTTCCGCCGACGCCGATTCCAACGGTGTTGGTACTGATGTTTCTTCTCTTTCTAAAAGG
AAACCTGGTCGTCCTCCTAAGCTCAAGCCTGAGGCCCAACCTCATGCTCAGCCTCAAGTC
CAAGCTCAAGTCCAATTTCAAGACCAATTCCAAGCTCAGCTTCAAGCCCAGCTTCAAGCC
CAACTTCAAGCCCAACAGCAGCAAGCAGCCCAGTTTCAACCTCAATTCCAACTCATCCAA
CAACAGCCCCAGTACTTACCTCAACAACAGTTCCAGCCCGACCCATTACTCCAACCTCAG
CAACAGTTCCAGACCCAGCCACAGACGCAGGCCTATGCTACTCCTGAAGGCCATAATTAT
GCTGGCCTTGGCGCTGAATCCGTGTTTGTTTCTCTTGGGCTAGCTGATGGGCCTGTTGGA
GTTCAGAATCCTGCTGTTGGGCTGGCTCCGGCACCGGGAGCTGAAGAGAGTACGGCAAAG
AGACGACCAGGTCGTCCCCGTAAGGATGGTTCCACTGTGGTTAAACCGGTGGAACCCAAA
TTACCGGACCAGAGCGGTGGTAGTAAGAGGAGACCTGGTCGTCCTCCTAAGAGTGTGACA
GTTAATGCTGCTCCTGGATCAGCTATGGGTTCTGGACGACGAGGTCGGCCCAGGAAAAAT
TCTGTTCCTGGACGACGAGGTCGGCCCAGGAAGAATGCGGCTGTTGCTGCTGCCAATGGC
GGTGCCAATGTCGCAAATATTCCTTCTGTTGGTGCCAATGTGACCAATGTTCCAGCTGGT
GGTGTCCCGGGAGCCATAACAACACCTAAACGAAGGGGACGGCCACCAAGGTCTAGTGGA
CCTCCTGCTGCTACTGTGGGTGTTACAGATGTGCCTATTGCTGCTGCTTTTGATACGGAA
AACTTGCCTAATGCTGTTGGTGGTGGCGGTGTCACAAATAATGGGGCTCTGCCTCCCCTC
GGAAAGCGACGTGGACGGCCTCCAAAATCTTACGGCGCTGCAGCCGCTGCTCCTACTGTT
AAGAGACCCAGGAAGCTTTCTGGAAAACCTCTGGGTCGACCTAGAAAGAATGTGACATCC
CCTGCAGTTTCGGACCCCAAGTTGGTGGTGGCCTATGAAGAGCTAAAGGGGAAACTTGAA
CACATGCAATCAAGAATCAAGGAAGCAGCGAATGCGCTGAAGCCATGCTTAAATGCTGAA
TCGCCAGCAATTGCTCTGGCAGCATTGCAAGAGTTAGAAGAGTTAGCAGCAGCAGGGGGG
AATCCAGTGCAGCAAAATTGA
>AAA57552|AAA57552.1
ATGGATCTCTCTAAGTTTCGACCATCAAGCGCATATGATTCCCCTTTCTTGACAACAAAT
GCTGGTGGTCCTGTCTACAACAACGTTTCTTCCTTGACTGTTGGACCTAGAGGGCCTGTT
CTTCTTGAGGATTATCACTTAATAGAGAAGCTCGCGACTTTTGATCGTGAGCGGATACCT
GAGCGTGTTGTTCATGCTAGAGGTGCCAGTGCAAAAGGTTTCTTTGAAGTCACTCATGAT
ATTTCTCATCTTACCTGTGCTGATTTTCTCCGAGCGCCTGGGGTTCAAACACCTGTTATT
TGCCGTTTCTCTACTGTCGTCCATGAGCGTGGAAGCCCCGAGTCCCTTAGGGACATTCGT
GGTTTTGCTGTCAAATTTTACACCAGAGAGGGTAACTTTGATCTGGTTGGAAACAACGTC
CCCGTCTTCTTTAATCGTGATGCAAAATCGTTCCCTGACACGATTCGTGCACTGAAACCA
AATCCAAAGTCACACATTCAGGAATACTGGAAGATCCTTGATTTCTTCTCTTTCCTTCCG
GAGAGTTTGCATACTTTTGCCTGGTTTTTCGATGATGTTTGTCTCCCGACAGATTACAGA
CACATGGAAGGTTATGGTGTTCACGCCTATCAATTAATCAACAAGGCTGGGAAAGCACAT
TATGTGAAGTTTCACTGGAAACCAACTTGTGGTGTCAAGTGCATGTCGGAGGAAGAAGCT
ATTAGGGTCGGAGGTACAAATCATAGCCACGCCACCAAGGATCTCTACGATTCGATTGCT
GCTGGAAACTATCCCGAGTGGAAACTTTTTATCCAAATTATGGACACTGAGGATGTAGAC
AAATTCGACTTTGATCCTCTTGATGTAACCAAGACCTGGCCTGAGGATATCTTGCCATTG
ATGCCAGTTGGACGATTGGTACTTAACAGGAATATCGATAACTTCTTTGCTGAGAACGAG
CAGCTCGCGTTTAACCCTGGCCATATTGTCCCTGGTCTTTACTATTCGGAGGACAAGCTT
CTCCAGACTAGGATATTCGCGTATGCTGATACTCAGAGACACCGTATTGGACCAAACTAT
ATGCAGCTTCCTGTTAATGCTCCCAAGTGTGCTCATCACAATAATCACCGCGATGGTGCC
ATGAACTTCATGCATCGCGATGAAGAGGTGGATTATTTGCCCTCAAGGTTCGATCCTTGT
CGTCATGCTGAACAGTACCCAATTCCTTCTCGTGTCTTGACAGGAAGGCGTGAAATGTGT
GTCATTGAGAAAGAGAACAACTTCAAGCAGGCAGGAGAAAGATACAGATCCTGGGAACCT
GACAGGCAAGACAGATATGTTAGCAAATGGGTTGAGCATTTATCCGATCCACGAGTCACT
TATGAGATACGCAGTATATGGATATCATACCTGTCTCAGGCTGACAAGTCTTGTGGTCAG
AAGGTCGCTTCTCGTCTCACTTTAAAGCCTACAATGTGA
>AAA63539|AAA63539.1
ATGTCTACCTCACATAAACATAATACTCCTCAAATGGCTGCTATCACACTCCTAGGATTA
CTACTTGTTGCCAGCAGCATTGACATAGCAGGGGCTCAATCGATAGGTGTTTGCTATGGA
ATGCTAGGCAACAACTTGCCAAATCATTGGGAAGTTATACAGCTCTACAAGTCAAGAAAC
ATAGGAAGACTGAGGCTTTATGATCCAAATCATGGAGCTTTACAAGCATTAAAAGGCTCA
AATATTGAAGTTATGTTAGGACTTCCCAATTCAGATGTGAAGCACATTGCTTCCGGAATG
GAACATGCAAGATGGTGGGTACAGAAAAATGTTAAAGATTTCTGGCCAGATGTTAAGATT
AAGTATATTGCTGTTGGGAATGAAATCAGCCCTGTCACTGGCACATCTTACCTAACCTCA
TTTCTTACTCCTGCTATGGTAAATATTTACAAAGCAATTGGTGAAGCTGGTTTGGGAAAC
AACATCAAGGTCTCAACTTCTGTAGACATGACCTTGATTGGAAACTCTTATCCACCATCA
CAGGGTTCGTTTAGGAACGATGCTAGGTGGTTTGTTGATCCCATTGTTGGCTTCTTAAGG
GACACACGTGCACCTTTACTCGTTAACATTTACCCCTATTTCAGTTATTCTGGTAATCCA
GGCCAGATTTCTCTCCCCTATTCTCTTTTTACAGCACCAAATGTGGTGGTACAAGATGGT
TCCCGCCAATATAGGAACTTATTTGATGCAATGCTGGATTCTGTGTATGCTGCCCTCGAG
CGATCAGGAGGGGCATCTGTAGGGATTGTTGTGTCCGAGAGTGGCTGGCCATCTGCTGGT
GCATTTGGAGCCACATATGACAATGCAGCAACTTACTTGAGGAACTTAATTCAACACGCT
AAAGAGGGTAGCCCAAGAAAGCCTGGACCTATTGAGACCTATATATTTGCCATGTTTGAT
GAGAACAACAAGAACCCTGAACTGGAGAAACATTTTGGATTGTTTTCCCCCAACAAGCAG
CCCAAATATAATATCAACTTTGGGGTCTCTGGTGGAGTTTGGGACAGTTCAGTTGAAACT
AATGCTACTGCTTCTCTCGTAAGTGAGATGTGA
>AAA64607|AAA64607.1
ATGGAGATGGAGAAGCAGAAGCAGAGCACTGAGGAGGATCTTCACATTGATAAGAAGCAG
AAGGAGATCACTGAGGAGGATCTTCACATCGATAAGAAGCAGAAAACAGAGAATCAACAG
GATGAGGCAGCTAAAGCTCCTCGGTCTCTGAAAAAGCCACGCAAAAATAAACAGAAGCTG
GAAAAGGTCGAATATAATTTGGGTTTTAGCTCAGGCAATATTCTGCTTTGCCCGCCAATT
TGCTGCCATTTGTATCCGAACATATATGATGCTCAAGGAGATAAACACTTTAAAAACTGG
ATCCTTGAAGAACAACACAAACGCGTAGTCGCAATGAAGAATCTAAGGAGGTGGTAA
>AAA67894|AAA67894.1
ATGGAGAGCAACAACGTGGTTCTGCTAGATTTCTGGCCAAGCTCTTTTGGTATGAGGCTA
AGAATTGCATTGGCCTTAAAGGGAATCAAATATGAAGCAAAGGAGGAAAACTTATCTGAT
AAAAGCCCTTTGCTTCTGGAGATGAACCCTGTTCACAAAAAGATCCCTATTTTGATTCAC
AATAGTAAAGCCATTTGTGAGTCTCTAAACATTCTTGAGTACATTGATGAAGTCTGGCAT
GACAAATGTCCATTACTTCCTTCTGATCCTTACGAAAGGTCACAAGCCAGATTCTGGGCC
GACTATATTGACAAGAAGATATATAGCACAGGAAGAAGAGTGTGGAGCGGTAAAGGTGAA
GATCAAGAAGAAGCAAAGAAGGAATTCATAGAAATACTCAAGACTTTGGAAGGAGAGCTT
GGAAATAAAACTTACTTTGGTGGTGATAATCTGGGTTTTGTGGATGTGGCTTTGGTTCCC
TTTACTAGTTGGTTTTATTCTTATGAGACTTGTGCAAACTTTAGTATAGAAGCAGAGTGT
CCAAAGCTGGTGGTATGGGCAAAAACATGTATGGAGAGCGAGAGTGTCTCAAAGTCCCTT
CCTCATCCTCACAAGATCTATGGTTTTGTCTTGGAACTCAAGCACAAGCTTGGTCTTGCT
TGA
>AAA72054|AAA72054.1
ATGTACTCCGCGAATGGACACTTCAAGAAGCACTGGCAGAACTATGTGAAGACATGGTTC
AATCAGCCAGCACGCAAGACCAGGAGAAGAATTGCAAGACAAAAGAAGGCTGTCAAGATT
TCCCCCAGACCAACTGCTGGAACTCTTCGACCTATTGTCCATGGTCAGACACTCAAATAC
AACATGAAAGTTAGGTCTGGTAGAGGATTCTCCCTTGAGGAACTCAAGGCTGCAGGTATC
CCTAAGAAACTGGCTCCAACAATTGGTATTGCGGTTGATCATCGTCGCAGGAATCGGTCA
CTTGAGGGGCTTCAAACTAATGTTCAAAGGTTGGAGGACCTACAAGGCCAATTAGTCGTC
TTCCCAAGACGTGCTTCCAGGTCAAGGCTGGTGATTCTGCCCCCGAGGAATTGCCTCACG
GCAACTCAAGTCCATGGTGCTTACATGCCTATTGAACGTGAGAAGCATCAGTTGATCTTG
TCCAAGGTTCTGAAGAAGATGAAGTCGTTCAATGCCTATGCCAAGCTACGTGTGGAGCGG
ACGAACGAGCGTCACATTGGTGCTAGGATGAAGAGGGCTGCAGAGGCTGAGAAGGAGGAA
AAGAAGTAG
>AAA73563|AAA73563.1
ATGGCTCTTCCAGGTCAGCAAGCCGTGGATTATCCCAGTTTTAAACTTGTTATTGTTGGC
GATGGTGGAACTGGAAAAACTACATTTGTGAAGAGGCATCTTACTGGTGAATTTGAAAAG
AAATATGAACCCACCATTGGAGTGGAGGTGCATCCATTGGATTTCTTCACAAACTGTGGG
AAGATTAGGTTTTACTGCTGGGATACAGCTGGTCAGGAGAAATTTGGTGGCCTTAGGGAT
GGATACTATATTCATGGTCAATGTGCTATCATCATGTTTGATGTGACAGCCCGATTGACA
TACAAGAATGTCCCCACATGGCATAGGGATCTTTGCCGTGTCTGTGAAAATATTCCCATT
GTTCTTTGCGGAAACAAGGTTGATGTGAAGAACCGTCAAGTTAAGGCTAAGCAGGTTACT
TTCCACCGGAAGAAGAATTTGCAATACTATGAGATATCAGCAAAGAGTAACTACAACTTT
GAGAAGCCTTTCCTTTACCTTGCCAGGAAACTTGCCGGGGATCCTAACTTGCACTTTGTG
GAGTCTCCTGCCCTTGCTCCTCCTGAAGTACAGATCGACTTGGCTGCACAACAACAACAT
GAGGCTGAGCTTGCTGCTGCTGCCAGTCAACCCCTCCCAGATGATGATGATGAGACCTTT
GATTAA
>AAA74112|AAA74112.1
ATGGCGAGTGGATATGGGGATGCGAGCCAGAAGATAGACTATGTATTCAAGGTAGTGTTA
ATCGGTGACTCAGCAGTGGGCAAGACACAGATACTGGCTCGATTTGCTCGTAACGAATTT
AGCCTGGATTCTAAGGCTACTATTGGGGTTGAGTTCCAGACTCGAACCCTAGTCATTCAA
CACAAGTCTGTTAAAGCTCAGATCTGGGATACTGCTGGTCAAGAACGATATAGAGCTGTC
ACAAGTGCATATTACAGGGGCGCTGTTGGAGCTATGTTGGTTTATGACATAACGAAACGC
CAAACCTTTGATCACATACCCCGCTGGCTGGAAGAGTTGCGTGCACATGCCGATAGGAAT
ATCGTGATCATGCTGACTGGAAACAAAACGGATCTTGAAGACCAACGAGCTGTCCCTACC
GAAGATGCTAAAGAATTTGCCCAGAAGGAAGGATTGTTCTTCTTGGAGACTTCTGCGATG
GAAGCGACAAAGCTGGAGGACGCATTCTTGACTGTTTTGACAGAGATCTTCAACATTGTG
AACAAGAAGAATCTTGCTGCAGATGAGAATCAATCCAATAGCAATCCTGCATCTTTAACT
GGAAAGAAGATTCTTGTACCTGGTCCTGGACAAGTTATCCCAGGAAAGAAAGCATGTTGT
AGTTCTTGA
>AAA74113|AAA74113.1
ATGGCAGGTGGGTACAGAGCTGAGGATGACTACGATTACCTGTTCAAGTTGGTCCTAATT
GGGGATTCTGGTGTCGGCAAATCTAATCTGCTTTCTCGATTTTCGCGAAATGAGTTCAAT
CTTGAATCCAAGTCCACTATCGGCGTTGAATTCGCTACCCGTAGCATTCGGGTCGATGAT
AAGATCGTTAAGGCCCAGATTTGGGACACTGCTGGCCAAGAAAGGTACCGTGCAATTACA
AGTGCATACTACAGAGGGGCTGTTGGTGCATTAGTAGTGTACGATATCACTCGACATGTC
ACATTTGAAAATGTGGAGAGATGGTTAAAAGAGCTTCGAGACCATACGGACCAAAATATT
GTCATAATGCTTGTTGGGAACAAGGCTGATTTACGTCATTTGCGTGCTGTCTCGACAGAG
GATGCCAAGGCGTTTGCTGAAAGAGAGAATACCTTCTTTATGGAAACTTCAGCACTCGAG
TCGTTGAATGTTGAGAATGCCTTTACAGAAGTATTGACTGAGATATACAAGGTGGTCTGT
CGTAAAGCGCTAGAAGTTGGGGATGATCCTGCTGCATTGCCAAAGGGGCAAACTATTAAT
GTTGGCAAGGATGATGTTTCAGCTGTGAAAAAAGTTGGTTGCTGCTCGTCATAA
>AAA74114|AAA74114.1
ATGGCGAGTGGGTATGGGGATGCGAGCCAGAAGATAGACTATGTATTCAAAGTGGTGTTA
ATCGGTGACTCAGCTGTAGGCAAGTCTCAGATACTGGCTCGATTTGCTCGTAATGAATTT
AGCCTGGATTCTAAGGCCACAATTGGGGTTGAGTTCCAGACACGAACCCTAGCTATTCAA
CACAAGTCTGTTAAAGCTCAGATCTGGGATACTGCTGGTCAAGAACGATATAGAGCCGTC
ACAAGTGCATACTACAGGGGAGCTGTTGGAGCTATGTTGGTTTATGACATAACGAAACGC
CAAACCTTTGACCACATACCCCGTTGGCTGGAAGAGTTGCGTGCACATGCCGATAGGAAT
ATCGTGATCATGCTGATCGGAAACAAAACAGATCTTGAAGACCAACGAGCTGTCCCTACT
GAAGATGCTAAAGAATTTGCCCAGAAAGAAGGATTATTCTTCTTGGAGACTTCTGCAATG
GAAGCGACAAACCTGGAGGACGCATTCTTGACTGTGTTGACAGAGATCTTCAACATTGTA
AACAAGAAGAATCTTGCTGCAGATGATAATCAATCCAATGGCAATCCTGCATCTTTAACT
GGAAAGAAGATTCTTGTACCTGGTCCTGGACAAGTTATCCCAGAAAAGAAAGCATGTTGT
AGTTCTTGA
>AAA74115|AAA74115.1
ATGGCGAATAGAGTGGATCACGAGTACGATTATTTGTTTAAAATGGTGTTGATTGGGGAT
TCTGGAGTAGGAAAATCAAATATTTTATCCAGGTTCACGAGAAATGAATTCTGTTTGGAG
TCGAAGTCCACTATCGGAGTTGAGTTCGCTACCAGAACACTTCAGGTGGAGGGAAAAACA
GTGAAGGCCCAGATATGGGACACTGCAGGACAAGAAAGGTACAGAGCCATTACCAGTGCT
TACTATCGAGGAGCAGTGGGTGCACTCCTTTTCTATGACATAACAAAGAGGCAAACATTT
GACAATGTTCAGAGGTGGCTACGAGAATTGAGAGATCATCGAGACTCTAACATTGTAATC
ATACTGGCAGGAAACAAGTCTGACCTTAAACATCTTAGAGCAGTCTCTGAGCAGGATGAT
CAAGCTTTAGTGAAGAAGGAAGGACTTTCATTTCTTGAGACATCAGCATTGGAAGCTCTT
AATGTTGACAAGGCTTTCCAGACTATATTGACAGATATTTATCATATCATAAGCAAGAAG
GCATTGGCAGCTCAGGAAGCAGCCGCGAGCACTGCACTTCCTGGTCAGGGTACAACCATC
AATGTCAGTGATAACTCGGCAAATGTGAAGAGAGGCTGCTGTTCAACTTGA
>AAA74116|AAA74116.1
GAGGAATATCTTTTCAAGATTGTAATAATTGGTGATTCAGCAGTTGGAAAATCAAATTTG
TTGACACGTTATGCAAGAAATGAATTCAACTTGCATTCAAAAGCAACAATTGGTGTTGAG
TTTCAGACTCAAACTCTTGAAATTGATGGTAAAGAAGTAAAAGCTCAGATTTGGGATACT
GCTGGTCAAGAAAGATTTAGAGCTGTTACTTCTGCTTATTATCGTGGTGCTTTTGGTGCT
CTTGTTGTTTATGATATTACTAGACGTACCACTTTTGATAGCATCCCTCGTTGGCTTGAT
GAGCTCAAAACTCATTCTGATACCACGGTTGCAAGGATGCTCGTGGGAAATAAATGCGAT
TTGGATAACATAAGAGCTGTGAGCGTAGAAGAAGGCAAAAGCTTGGCAGAATCAGAAGGG
ATGTTCTTCATGGAGACATCTGCCCTCGATGCAACGAATGTAAACAAGGCTTTCGATATG
GTGATTCGAGAGATCTATAATAGTGTTAGCAGAAAGGTTTTGAATTCTGATTCTTATAAA
GCTGAATTATCTGTCAACAGAGTTAGCCTCGTCGATAATGGTACCGATGGATCAAAACAA
AATCAAGGCTATTCTTGTTGTTCTAGGTGA
>AAA74117|AAA74117.1
ATGGCTCCGGTTTCGGCGCTTGCAAAGTATAAGCTCGTTTTCTTAGGAGATCAATCTGTC
GGTAAAACTAGTATTATCACGCGATTTATGTATGATAAATTCGACAATACTTATCAGGCT
ACAATTGGTATTGACTTCCTGTCAAAGACAATGTATCTTGAAGATCGTACAGTAGCATTG
CAACTTTGGGACACTGCGGGGCAAGAGAGATTTCGGAGTCTTATACCAAGCTATATTAGG
GACTCCTCTGTTGCTGTCATTGTTTATGATGTTGCAAGTAGGCAGTCCTTCTTAAACACC
TCGAAGTGGATTGAGGAGGTTCGTACTGAGCGCGGCAGTGACGTTATCATTGTGCTTGTT
GGTAACAAAACTGATCTTGTTGAAAAAAGGCAAGTTTCAATAGAGGAAGCAGAAGCAAAA
GCTCGTGAACTAAATGTCATGTTTATTGAAACCAGTGCTAAGGCTGGCTTTAATATAAAA
CCCCTATTTAGAAAAATTGCCGCGGCATTGCCAGGAATGGAGACATTATCTTCTGCTAAG
CAAGAAGACATGGTCGATGTCAACCTCAAGTCAAGCAACGCGAATGCATCCCAGTCACAA
GCACAGTCAGGAGGATGTGCCTGTTAA
>AAA74118|AAA74118.1
ATGGCAGCTCGAAGGCGGATGCTTCTCAAGGTCATAATCCTAGGCGATAGCGGGGTGGGA
AAGACATCTCTGATGAACCAGTATGTGAATCGCAAGTTTAGTAACCAATACAAGGCCACA
ATCGGAGCTGATTTCTTGACCAAAGAAATTCAGTTTGAGGATAGGTTATACACATTGCAG
ATATGGGATACGGCTGGGCAGGAAAGGTTCCAAAGCCTGGGTGTAGCTTTTTACCGTGGA
GCAGATTGTTGTGTTCTAGTATATTATGTGAATGTTATGAAGTCATTTGAGAATCTTAAC
AACTGGAGGGAAGAATTTTTAATCCAGGCAAGCCCATCTGATCCCGAGAACTTTCCATTT
ATCGTACTGGGGAATAAGATAGATGTTGATGGTGGCAACAGTCGAGTGGTCTCTGAGAAG
AAAGTAAAGGCATGGTGTGCTTCCAAGGGAAACATACCATATTTTGAGACCTCGGCAAAA
GAGGGATTCAATGTGGATGCAGCTTTCCAGTGTATAGCCAAAAATGCTCTGAAAAATGAA
CCTGAAGACGAAATATACCTTCCGGATACTATTGATGTTGCTGGTGGAAGTCAATCCAGA
TCAACAGGATGCGAATCGTGA
>AAA74119|AAA74119.1
ATGCCTTCACCGGCGAACGTTTTGAAAGTCATCATCCTCGGTGATAGCGGGGTTGGGAAG
ACCTCGTTGATGAATCAATATGTAAATAAGAAGTTCAGCAATCAGTACAAAGCAACTATT
GGAGCTGATTTCTTGACAAAGGAAGTGCAGTTTGAAGATCGGCTCTTTACATTACAGATT
TGGGACACAGCTGGCCAAGAGAGATTTCAAAGTCTTGGTGTTGCATTCTACCGCGGTGCT
GATTGCTGCGTCCTTGTGTATGATGTAAATTCAATGAAGTCATTTGAAAACTTAAACAAT
TGGAGAGAAGAGTTTCTAATTCAGGCAAGCCCGTCGGATCCAGAAAATTTTCCATTTGTT
GTGCTGGGGAACAAAGTTGATATTGATGGTGGAAACAGTAGAGTGGTGTCGGAGAAAAAG
GCTCGAGCCTGGTGCGCTTCAAAGGGTAACATTCCCTACTTTGAGACTTCAGCCAAGGAA
GGCACTTTTGTAGAAGAGGCTTTCCAATGCATTGCTAAAAATGCCCTGAAGAGTGGGGAG
GAAGAAGAAATATACTTGCCCGACACCCTTGATGTTGGCACTAGCAGTCAGCCAAGGACA
GGTGGATGCGAGTGTTAA
>AAA74120|AAA74120.1
ATGTCTATGCGTAGACGAACTTTGCTCAAAGTCATCGTCCTCGGCGACAGTGGGGTTGGT
AAAACATCATTGATGAATCGATATGTACACAAGAAATTCAGTCAGCAATATAAAGCTACA
ATTGGAGCTGATTTTGTGACAAAGGAGCTTCAAATTGATGACAGGCTCGTAACTCTTCAA
ATATGGGATACAGCCGGGCAGGAGAGGTTTCAGAGTCTTGGGGTTGCATTTTATAGAGGA
GCAGATTGTTGTGTTTTGGTCTATGATGTCAATGTAATGCGATCGTTTGACAACCTTGAC
AACTGGCATGAAGAGTTTCTCAAACAGGCTAACCCACCAGACCCTAAGACATTTCCTTTC
ATATTGCTGGGAAACAAGATTGATATAGATGGCGGAAATAGCCGAGTGGTTTCTGAGAAG
AAAGCAAAGGAGTGGTGTTCTTCAAAAGGGATACCTTACTTTGAGACATCAGCAAAAGAG
GATATAAATGTTGATGCCGCCTTCTTGTTCTATTGCAAAACTCGTTTGGCCAATGAGCAC
AGGCAGGATATATACTTCCAGGGCATTCCGGAGGCAGTTTCAGAGACAGAGCAGAGAAGT
GGTTGTGCGTGCTAA
>AAA78277|AAA78277.1
ATGGCTACCTCTGTCTCAACCATTGGAGCTGTTAACAAAACACCGTTGAGTTTGAACAAC
TCAGTTGCTGGAACTTCAGTTCCAAGCACAGCCTTCTTTGGCAAAACTTTGAAGAAAGTG
TATGGAAAAGGTGTTTCAAGCCCCAAGGTTACAAACAAGAGCTTGAGGATTGTAGCTGAA
CAAATAGATGTTGATCCGAAGAAACAGACCGACAGTGACAGATGGAAGGGTCTTGTCCAA
GACTTCTCCGATGATCAACAGGACATCACCCGGGGTAAGGGTATGGTTGACAGTCTTTTC
CAGGCTCCAACGGGTACTGGTACTCACCACGCTGTGTTGCAATCCTACGAATACGTCAGC
CAAGGTCTTCGCCAGTACAACTTGGACAACAAGTTGGACGGATTCTACATCGCTCCTGCT
TTCATGGACAAGCTTGTTGTTCACATCACCAAGAACTTCTTGAAATTGCCCAACATCAAG
GTTCCACTTATCTTGGGTATCTGGGGAGGCAAAGGTCAAGGCAAATCATTCCAGTGTGAA
CTTGTCTTCAGAAAGATGGGAATCAACCCCATTATGATGAGTGCTGGAGAATTGGAAAGT
GGAAATGCAGGAGAGCCAGCCAAGTTGATTAGGCAAAGGTACAGAGAAGCAGCAGAAATC
ATCAGAAAGGGAAATATGTGTTGCCTCTTCATCAACGATCTCGATGCAGGAGCTGGTAGA
ATGGGTGGAACTACCCAATACACTGTCAACAACCAAATGGTGAATGCCACTCTCATGAAC
ATTGCTGACAACCCGACAAATGTCCAGCTCCCCGGTATGTACAACAAGCAAGAGAATGCC
AGGGTCCCTATTATCGTCACTGGTAACGATTTCTCCACATTGTATGCTCCACTTATCCGT
GATGGTCGTATGGAGAAGTTCTACTGGGCACCAACTAGGGAAGACAGAATTGGTGTTTGC
ACAGGTATTTTCAGGACCGACAATGTTCCTGCTGAAGACGTTGTCAAGATTGTTGATAAC
TTCCCTGGACAATCTATCGACTTTTTTGGTGCACTGAGGGCGAGAGTATACGATGATGAA
GTAAGGAAGTGGGTATCAGGCACTGGAATTGAAAAGATTGGAGACAAACTTTTGAACTCT
TTTGACGGACCACCAACTTTTGAGCAACCAAAGATGACCATTGAGAAGCTCCTCGAGTAC
GGTAATATGCTTGTACAAGAGCAAGAAAATGTGAAGAGAGTTCAGTTGGCTGACAAATAC
CTCAAAGAGGCTGCACTTGGTGATGCCAATGCTGATGCCATTAACAATGGATCCTTCTTT
GCTAGTTAG
>AAA79032|AAA79032.1
ATGGTTAACGTGGAAGACGGAAAACCCGAGGAAGCTATAAAACCTGAAAAAACTAATGGA
GAGGATAGTGCCATGGCGGAAGAGGGGGAGGCAGGCGATGATGAAAAACCGGATATCCCA
GAAGATGAGTTGAAAGATGAAGCACATCCGGACTTAGAGCCAAAGAATGTTGAGCCAAAG
GGTATTGCTGGCAAAGAAGCTTCACCCCCAGAAGATATTCAAGATGAGGTTGAAGTCAAT
AAAAAGAGACACCTGAATGTGGTATTTATTGGTCATGTGGATGCTGGAAAGTCAACAATT
GGAGGACAAATACTATTACTTAGTGGTCAAGTTGATGACCGTACTATACAGAAGTACGAG
AGAGAAGCAAAGGATAAAAACAGAGAGAGCTGGTATATGGCCTATATAATGGATACAAAT
GAAGAGGAGAGGGTGAAGGGAATAACAGTTGAAGTAGGAAGAGCACATTTTGAAACAGAT
ACTACAAGATTTACAATTCTGGATGCCCCGGGTCATAAGAGCTATGTTCCCAATATGATC
AGTGGACGATCTCAAGCCGATATAGGGCTGCTGGTTATATCGGCTAGAAAGGGTGAATTT
GAAACTGGATATGAAAGAGGTGGGCAAACACGTGAACATGTTCAACTGGCAAAGACTCTA
GGAGTTACAAAGTTTCTTGTTGTTGTAAATAAGATGGATGATCCTACTGTCAATTGGTCT
AAAGAAAGGTACGATGAGATCGAGTCAAAAATGGTTCCATTCTTGAGGTCGTCTGGGTAC
AATGTCAAGAAAGATGTTCAGTTCCTTCCAATCTCTGGGCTTTTGGGTTCAAATCTGAAA
ACTAGAATGGAGAAAAGTGTATGCCCATGGTGGAATGGTCCATGTCTCTTTGAAACCCTT
GATGCTGTCGAAGTTCCACCTAGAGATCCTAATGGTCCACTAAGAATGCCTATTATTGAC
AAATTCAAAGACATGGGAACTGTCGTTATGGGTAAAATTGAGTCTGGGAGCATACATGAA
GGTGATAATCTACTGATTATCCCAAATAAGGCTGCTGTAAAAGTTCTTGCCATATTCTGT
GATGAAGACAAAGTAAGGCATGTTGGTCCTGGGGAAAACGTACGTGTCAGGTTATCTGGA
GTAGAGGAAGATGACATTTTGTCAGGCTTTGTCTTGTGCAGTGTTGCAAAGCCAATACAT
GCAGTTACTGAGTTTGTTGCACAGTTACAGATCCTTGAGCTGTTGGACAATGCTATTTTT
ACTGCTGGCTACAAAGCTGTGTTGCACATCCATTCTGTGGTTGAGGAATGTGAGATTGTT
GAACTGATGCAGCAGATTGATTTAAAGACAAAGAAACCTATGAAGAAAAAACCTCTGTTT
GTAAAGAACGGTGCTATTGTTTTATGCCGTGTTCAGGTGAATAATCTGATATGTGTAGAG
AAGTTCTCCGACTTTGCACAACTTGGACGATTCACTCTTCGCACTGAAGGGAAAACTGTT
GCTGTGGGGAAAATTACTGCACTGCCTACTGTTGCTGATAATGCATAA
>AAA79033|AAA79033.1
GGAATTCCGTCAAGTTGATGACCGTACTATACAGAAGTACGAGAGAGAAGCAAAGGATAA
AAACAGAGAGAGCTGGTATATGGCCTATATAATGGATACAAATGAAGAGGAGAGGGTGAA
GGGAATAACAGTTGAAGTAGGAAGAGCACATTTTGAAACAGATACTACAAGATTTACAAT
TCTGGATGCCCCGGGTCATAAGAGCTATGTCCCCAATATGATCAGTGGAGCATCTCAAGC
CGATATAGGCGTGCTGGTTATATCTGCTAGAAAGGGTGAATTTGAAACTGGATATGAAAG
AGGTGGGCAAACACGTGAACATGTTCAACTGGCCAAGACTCTAGGAGTTACAAAGCTTCT
TGTTGTTGTAAATAAGATGGATGATCCTACTGTCAATTGGTCTAAAGAAAGGTACGATGA
GATCGAGTCAAAAATGGTTCCATTCTTGAGGTCGTCTGGGTACAATGTCAAGAAAGATGT
TCAGTTCCTTCCGATCTCTGGGCTTTTGGGTTCAAATCTGAAAACTAGAATGGAGAAAAG
TGTATGCCCATGGTGGAATGGTCCATGTCTCTTTGAAACCCTTGATGCTGTTGAAGTTCC
ACCCAGAGATCCTAATGGTCCATTAAGAATGCCTATTATTGACAAATTCAAAGACATGGG
AACTGTCGTTATGGGTAAAATTGAGTCTGGGAGCATACGTGAAGGTGACAATCTACTGGT
TATGCCAAATAAGGCTGCTGTAAAAGTTCTTGCCATATTCTGTGATGAAGACAAAGTAAG
GCATGTTGGTCCTGGAGAAAACGTACGTGTCAGGTTATCTGGAGTAGAGGAAGATGACAT
TTTGTCAGGCTTTGTCTTGTGCAGTGTTGCAAAGCCAATACATGCAGTTACTGAGTTTGT
TGCACAGTTACAGATCCTTGAGCTGTTGGACAATGCTATTTTTACTGCTGGCTACAAAGC
TGTGTTGCACATCCATTCTGTTGTTGAGGAATGTGAGATTGTTGAACTGATGCAGCAGAT
TGATTTGAAGACAAAGAAACCTATGAAGAAAAAACCTCTGTTTGTAAAGAACGGTGCTAT
TGTTTTATGCCGTGTTCAGGTGAATAATCTGATATGTGTAGAGAAGTTCTCCGACTTTGC
ACAACTTGGACGATTCACTCTTCGCACTGAAGGGAAAACTGTTGCTGTGGGGAAGATTAC
TGCACTGCCTACTGTTGCTGATATTGCATAA
>AAA84676|AAA84676.1
ATGAGAATCAATCCTACTACTTCTGGTTCTGGGGTTTCCACGCTTGAAAAAAAAAACCCG
GGGCGTGTCGTCCAAATCATCGGTCCGGTACTAGATGTAGCCTTTCCCCCGGGCAAGATG
CCGAATATTTATAACGCTCTGGTAGTTCAAGGTCGAGATAGTGTTGGTCAACCAATTAAT
GTGGCTTGTGAGGTACAGCAATTATTAGGAAATAATCGAGTTAGGGCTATAGCTATGAGT
GCTACAGAGGGTCTAACGAGAGGAATGGAAGTGATTGACACAGGAGCTCCTATAAGTGTT
CCGGTCGGGGGAGCGACTCTGGGACGAATTTTTAACGTGCTCGGAGAACCTGTTGATAAT
TTAGGGCCTGTAGATACTAGTACAACGTCTCCTATTCATAGATCTGCGCCCGCCTTTATA
CAGTTGGATACAAAATTATCTATTTTTGAAACAGGAATTGAAGTAGTAGATCTTTTAGCC
CCTTATCGCCGTGGAGGAAAAATCGGACTATTCGGGGGAGCTGGAGTGGGTAAAACAGTA
CTTATTATGGAATTGATTAACAATATTGCTAAAGCTCACGGGGGCGTATCCGTATTTGGC
GGAGTGGGTGAACGTACTCGGGAAGGAAATGATCTTTACATGGAAATGAAAGAATCTGGA
GTAATTAATGAAGAAAATATTGCAGAATCAAAAGTAGCCCTAGTTTATGGTCAGATGAAT
GAACCGCCGGGAGCTCGTATGAGAGTTGGTTTGACTGCCCTAACTATGGCGGAATATTTC
CGAGATGTTAATGAGCAAGACGTACTTCTTTTTATTGACAATATCTTCCGTTTCGTCCAA
GCAGGATCCGAAGTATCGGCCTTATTGGGTAGAATGCCTTCCGCTGTGGGTTATCAACCC
ACCCTGAGTACCGAAATGGGTTCTTTACAAGAAAGAATTACTTCTACCAAAGAAGGGTCC
ATAACCTCTATTCAAGCAGTTTATGTACCCGCAGACGATTTGACCGACCCTGCTCCTGCT
ACGACATTTGCACATTTAGATGCTACTACCGTACTATCAAGAGGATTGGCTGCCAAAGGT
ATTTATCCAGCAGTAGATCCTTTAGATTCAACGTCAACCATGCTTCAACCTCGGATCGTT
GGTGAGGAACATTACGAAACCGCCCAAAGAGTTAAGCAAACTTTACAACGTTACAAAGAA
CTTCAGGACATTATAGCTATCCTTGGATTGGACGAATTATCCGAAGAGGATCGTTTACTC
GTAGCAAGAGCGCGAAAAATTGAGCGTTTCTTATCACAACCCTTTTTCGTAGCAGAAGTA
TTTACCGGTTCTCCAGGTAAATATGTTGGTCTAGCAGAAACAATTCGAGGATTTCAATTG
ATCCTTTCCGGAGAATTAGATGGTCTTCCTGAACAGGCCTTTTATTTGGTAGGTAATATC
GATGAAGCTACCGCGAAGGCTATGAACTTAGAAATGGAGAGCAATTTGAAGAAATGA
>AAA84677|AAA84677.1
ATGACCTTAAATCTTAGTGTACTGACCCCTAATCGAATTGTTTGGGATTCAGAAGTGGAA
GAAATTGTTTTATCTACTAATAGCGGTCAAATTGGCATATTACCAAATCACGCCCCTATT
GCCACAGCTGTAGATATAGGGATTTTGAGAATACGTCTTAACGACCAATGGTTAACGATG
GCTCTGATGGGTGGTTTTGCTAGAATAGGCAATAATGAGATCACTGTTTTAGTAAATGAT
GCGGAGAAGGGTAGTGACATTGATCCACAAGAAGCTCAGCAAACTCTTGAACTAGCGGAA
GCTAATGTGAAAAAGGCTGAAGGAAGGAGACAAAAAATTGAGGCAAATCTAGCTCTCCGA
CGAGCTAGAACACGGGTGGAGGCTATCAATCCGATTTCATAA
>AAA84683|AAA84683.1
ATGAATCGAAAGATTCATGTTTGGTTCGGGAAGGGATTATGGAATTTTGGAAAGGAATGG
AAAAATAATCTACTTTCATTAAGTGATTTATTAGATAATCGAAAACAGAGGATCTTGAAT
ACTATTCGAAATTCAGAAGAACTGCGTGGAGGGGCTATTGAACAACTCGAAAAAGCTCGT
TCTCGCTTACGGAAAGTCGAAAGCGAAGCCGAGCAGTTTCGAGTGAATGGATACTCTGAA
ATAGAACGAGAAAAATTGAATTTGATTAATTCAACTTATAAGACTTTGGAACAATTAGAA
AATTACAAAAACGAAACGATTCAGTTTGAACAGCAAAGGGCGATTAATCAAGTCCGACAA
CGGGTTTTCCAACAAGCCTTACGAGGAGCTCTAGGAACTCTGAATAGTTGTTTGAACAAC
GAGTTACATTTACGTACCATTAGGTCCAATATTGGCATGTTGGGAACAATGAAAGAAATA
ACTGATTAG
>AAA84685|AAA84685.1
ATGGAACAGACATATGAATATGCGTGGATCATACCTTTCATTCCACTTCCAGTCCCTATG
TTAATAGGAGCGGGACTTTTTCTTTTTCCAACGGCAACAAAAAGTTTTCGCCGTATGTGG
GCTTTTCAGAGTGTTTTATTGTTAAGCATAGTCATGGTTTTTTCAATCTACCTGTCTATT
CAGCAAATAAATAGCAGTTCTTTTTATCAATATGTATGGTCTTGGATCATCAATAATGAT
TTTTCTTTAGACTTCGGATACTTGATCGACCCACTTACTTCTATTATGTCAATATTAATC
ACTACGGTTGGAATTATGGTTCTTATTTATAGTGATAATTATATGGCTCATGATCAAGGC
TATTTGAGATTTTTTGCTTATATGAGTTTTTTCAGTACTTCCATGTTGGGATTAGTTACT
AGTTCGAATTTGATACAAATTTATATTTTTTGGGAATTGGTTGGGCTGTGTTCCTATCTA
TTAATAGGATTTTGGTTTACACGACCTGTTGCGGCAAATGCTTGTCAAAAAGCGTTTGTA
ACTAATCGTGTAGGGGATTTTGGTTTATTATTAGGAATTTTAGGTTTTTATTGGATAACA
GGGAGTTTCGAATTTAGGGATTTATTCGAAATATTCAATAACTTGATTTATAATAATGAA
GTCGATTTTTTATTTGTTACTTTATGTGCTGTTCTCTTATTTGCCGGTGCAGTTGCTAAA
TCCGCCCAATTCCCCCTTCATGTATGGTTACCTGATGCCATGGAGGGGCCTACTCCCATT
TCGGCTCTTATACATGCTGCTACTATGGTAGCGGCGGGAATTTTTCTTGTAGCTCGGCTT
CTTCCTCTTTTCAGAGTTATACCTTACATAATGTATTTGATCTCGGTTATAGGAATAATA
ACAGTATTATTAGGAGCTACTTTAGCTCTTGCTCAAAAAGACATTAAGAGAGGTTTAGCC
TATTCCACAATGTCTCAATTGGGTTATATGATGTTAGCTCTTGGTATGGGGTCTTATCGA
AGCGCTTTATTTCATTTGATTACTCATGCTTATTCCAAAGCATTATTATTTTTAGGATCC
GGATCCATTATTCATTCAATGGAAACTATTGTTGGATATTCTCCAGCTAAAAGTCAGAAT
ATGGGTCTTATGGGAGGTTTAAGAAAACATGTACCAATTAGCAAAATCACATTTTTATTA
GGTACACTTTCTCTTTGTGGTATTCCACCTCTTGCTTGTTTTTGGTCCAAAGATGAAATT
CTTAATGATAGTTGGTTGTATTCGCCAATTTTCGCAATAATAGCTTGGGCCACGGCGGGA
TTAACCGCATTTTATATGTTTCGGATCTATTTACTTACTTTTGAAGGGCATTTAAACGCT
CATTTTCCAAATTATGGTGGGAAACAAAAAACCCCCTTCTATTCAATATCTCTATGGGGT
AAAAACGGAGTTAAGAAAAACTCTTGTTTATTAACTATGAATAATAATGAAAGTACTTAT
TTTTTTGCAAAAACTAAATATCCAATTGATAAAAATGGAAGAAAGATGACACGACCTTTT
ATGACTATTGCTCATTTTGAGCATAAAGCGGTTTATTCCTATCCTTATGAATCGGACAAT
ACTATGCTATTCCCAATATTTGTATTAGGACTCTTTACTTTGTTTGTTGGATCTATAGGA
ATTCCTTTCAACCAAGAGGGAGGGAATTTGGATATATTATCGAAATGGTTAGCTCCATCT
ATAAATCTTTTGCATCAAAAGTCGAATAATTCGATGGATTGGAATGAATTTTTAAAGGAT
GCAGTTCTTTCAGTCAGTATAGCTTATTTCGGAATATTTATAGCATCCTTTTTATATAAA
CCCATTTATTCTTCTTTAAAAAATTTTGAGTTAATTAATTCTTTTGTTAAAAAGGGTCCT
AAGAGAATTCTGTGGGACAAAATTATAAATGGCATATATGATTGGTCATATAATCGTGCT
TACATAGATGCTTTTTATACAAGATTCTTAGTTGGTGGGATAAGAGGATTAGCTGAATTT
ACTCATTTTTTTGATCGACGAGTAATTGATGGGATGACTAACGGGGTTGGGGTTATTAGT
TTCATTGTAGGAGAAGGTATCAAATATATAGGGGGCGGACGCATCTCTTCTTATCTTTTC
TTGTATTTAGCTTATGTTTCAATCTTTTTATTAGTTTATTACTTACTCTTTTCAACTTTG
TGA
>AAA84867|AAA84867.1
ATGCCTATTGGTGTTCCAAAAGTCCCTTTCCGAAGTCCTGGAGAGGAAGATGCATCTTGG
GTTGACGTATACAACCGACTTTATCGAGAAAGATTACTTTTTTTAGGCCAAGAGGTTGAT
AGCGAGATTTCGAATCAACTTATTGGTCTTATGGTATATCTCAGTATCGAGGATGAGACC
AAAGATCTGTATTTGTTTATAAACTCTCCTGGGGGCTGGGTAATACCTGGGGTGGCTATT
TATGATACTATGCAATTTGTGCGACCAGATGTCCATACAATATGCATGGGATTAGCCGCT
TCAATGGGATCTTTTATCCTGGTCGGAGGAGAAATTACCAAACGTCTAGCATTCCCTCAC
GCTAGGGTAATGATCCATCAACCTGCTAGTTCTTTTTATGAGGCACAAACAGGCGAATTT
GTCCTGGAAGCGGAAGAACTGCTGAAACTGCGTGAAACCCTCACAAGGGTTTATGTACAA
AGAACGGGGAAACCCTTATGGGTTGTATCCGAAGATATGGAAAGAGATGTTTTTATGTCA
GCAACAGAAGCCCAAGCTTATGGAATTGTTGATCTTGTAGCGGTTGAATGA
>AAA84896|AAA84896.1
GTGGCGTGCGGGGGGCTGGACAGTGTCTGCTCTATCTTCAACTTAAATTCGCCAATCGAT
AAGGATGGGAACCATCCTGTATCAAGAATGCTTAGTGGGCATAAGGGTTATGTGTCTTCC
TGTCAATATGTTCCAGATGAGGATACTCACCTAATAACTAGTTCTGGTGATCAAACGTGT
GTCCTTTGGGATATAACTACTGGTCTAAGAACTTCTGTCTTTGGAGGTGAGTTTCAATCC
GGGCACACTGCAGATGTACAAAGTGTCTCAATTAGTTCATCAAACCCCAGACTGTTTGTA
TCTGGGTCCTGTGACACAACTGCTCGACTGTGGGACAACCGAGTTGCTAGTCGAGCTCAA
CGAACATTTTATGGTCACGAGGGAGATGTTAATACTGTAAAGTTCTTCCCTGATGGTAAT
AGATTTGGAACTGGTTCAGAGGATGGAACCTGCAGATTATTTGACATTAGGACTGGACAC
CAGCTGCAAGTGTACTACCAGCCGCATGGTGATGGTGATATCCCTCATGTGACTTCCATG
GCATTTTCTATCTCAGGCCGTCTTCTCTTTGTCGGATACTCAAATGGTGATTGTTATGTG
TGGGACACCCTATTAGCAAAGGTGGTCCTAAACTTGGGAGGAGTTCAAAACTCTCATGAA
GGGCGAATAAGTTGCCTGGGACTGTCAGCTGATGGAAGCGCCATTTGCACCGGCACCTGG
GA
>AAA86652|AAA86652.1
ATGCCTTCACCAAGTTCTTCAAATACGATGCCACAATCTCAACCAAATCCGTCTACGTTC
CAATCCCCAACACCGTGTTCATCAAGCAATCCGCCACAAACTTCGCATGGTGGCTTAACA
TCTGGATCACACGTGAATTCTGCCAATTCCCCGAATACTTCAATGCATCAAGCCACTCTT
TCAGGTGATATTGATGCTAACGACTCTCAGAGTTCTGTACAAAAGATCATACACGAAATG
ATGATGTCTTCCCAACTTGGTGGAGGTGGCCTTGTAGGTGGTGGTGCCAGCGGAATGATA
TGCAAAAGTGTAAATGGTTTGATAACAACTGCTAATAACTCCATTCTTAATGGAAGCAGC
TGCCTTGTTGGGAATGGGACAGCAAATGCTAATATTGGTATCTCTCCAGGATATGGCAAC
ATGGGCAACGGACTGAGCCAGGCTGCAATGGCCAATGGAATTCGGGCTGCATTAGGTAAT
AGTTCTGTTGCTATGAATGGAAGAGTAGGCATGCCAATGGCACGAGAGCAAAGTGTGAGT
CAACAGCAACAAGATTTGGGAAACCAACTACTAGTGGTTTAG
>AAA86689|AAA86689.1
ATGGGTAAGTGCTATCCCACTGTAAGCGAGGAGTACCTCAAGGCTGTTGACAAATGTAAG
AGGAAACTCAGAGGACTCATTGCTGAGAAGAATTGCGCTCCTCTTATGCTCCGTCTTGCA
TGGCACTCTGCTGGTACCTATGATGTGTGCTCCAAAACTGGAGGTCCATTCGGTACCATG
AGGCTCAAGGCTGAGCAAGGACATGGAGCAAACAATGGTATTGACATTGCTATAAGACTC
TTGGAGCCCATTAAGGAGCAGTTTCCTATCCTCTCATATGGTGATTTCTATCAATTAGCT
GGAGTTGTTGCTGTTGAAGTTACTGGAGGACCTGATGTTCCCTTTCACCCTGGTAGAGAG
GACAAGACAGAGCCACCCGTTGAAGGTCGCTTGCCTGATGCTACCAAGGGTTCTGACCAC
TTGAGAGATGTGTTTGTGAAGCAAATGGGTCTATCTGATAAGGATATTGTTGCACTCTCT
GGTGGCCATACCTTGGGAAGGTGCCACAAGGAACGTTCTGGTTTTGAGGGACCTTGGACT
ACCAATCCCCTCATCTTTGACAACTCATACTTTACGGAACTTTTGAGTGGGGAGAAAGAA
GGGCTTTTGCAGTTGCCTTCAGACAAGGCTCTCCTCTCTGATCCTGCTTTCCGCCCCCTT
GTTGAGAAATATGCTGCGGATGAAGACGCCTTCTTTGCGGACTATGCTGAGGCTCACTTG
AAGCTCTCTGAATTGGGATTTGCTGAAGCTTAA
>AAA87885|AAA87885.1
ATGGGGCTGACATTCACCAAGCTCTTCAGTCGGCTTTTTGCCAAGAAGGAAATGCGCATT
CTAATGGTTGGTCTTGATGCAGCTGGTAAGACTACCATATTGTACAAGTTGAAGCTGGGA
GAGATCGTCACTACCATTCCCACCATTGGTTTCAATGTGGAGACTGTTGAGTACAAGAAC
ATCAGCTTCACTGTTTGGGATGTCGGGGGTCAGGACAAGATCCGTCCATTGTGGAGGCAC
TACTTCCAGAACACTCAGGGC
>AAB01341|AAB01341.1
ATGAAGAAATTATTACTACTTCTTTTCGCTTTAGCTTTGGTACTTAGGCTTGGTGAGAGT
TTCGATTTCCACGAAAAGGAGTTAGAGACTGAGGAAAAATTGTGGGAGTTGTATGAGAGA
TGGAGAAGCCATCACACTGTATCGAGGAGCCTTGACGAGAAAGACAAGAGGTTCAATGTG
TTCAAGGCTAATGTACACTATGTTCACAACTTCAACAAGAAGGATAAGCCTTATAAGTTG
AAACTGAACAAGTTTGCAGACATGACTAACCATGAATTCAGACACCATTATGCTGGTTCC
AAGATTAAGCACCACCGTACTTTTCTAGGAGCTTCACGAGCAAATGGAACTTTCATGTAT
GCTCACGAGGATAGTGTCCCTCCCACTGTTGACTGGAGGAAGAAGGGTGCTGTTACTCCT
GTCAAAGACCAAGGCAAATGTGGAAGTTGCTGGGCATTTTCAACTGTG
>AAB02006|AAB02006.1
ATGGAGAAGATTCAGCACAATTATGTGGATGTAAGAGGACTCAAGCTTCACATTGCAGAG
ATTGGAACAGGCCCTGCAGTATTCTTTCTTCATGGATTCCCTGAGATATGGTACTCGTGG
AGGCATCAGATGATAGCAGTAGCGGATGCAGGATTTCGAGGCATAGCCCCTGACTTCAGA
GGCTATGGTTTGTCTGAATTGCCTGCAGAACCGGAGAAGACGACATTCAGGGACCTTGTC
GATGATCTTCTGGACATGCTTGATTCATTAGGCATCCACCAGGTTTTTCTTGTGGGGAAG
GATTTTGGAGCTCGAGTAGCTTACCATTTTGCACTCGTACACCCTGATAGAGTTTCAACT
GTTGTAACATTAGGTGTGCCCTTTCTTCTCACTGGTCCAGAAACATTTCCTCGAGATCTC
ATTCCCAATGGGTTCTATATGTTGAGATGGCAGGAACCAGGGCGAGCTGAAAAGGACTTT
GGGCGTTTTGATACAAAAACAGTAGTTAAGAACATATATACTATGTTCTCTGGAAGTGAA
CTGCCAATTGCAAAAGATGATGAGGAAATAATGGATTTGGTTGATCCTTCTGCTCCAGTG
CCTGACTGGTTCACAGGAGAGGATCTTGCAAACTACGCATCTCTTTACGAAAAGTCAAGT
TTCCGAACAGCATTGCAGGTGCCTTACAGGGCTTGGCTAGAAGAATATGGAGTTAAAGAT
ATCAAAGTCAAGGTTCCCTGTTTGCTTGTAATGGGAGAGAAGGATTACGCCCTTAAATTT
GGTGGATTAGAGCAATACGTTAAAAGTGGAATGGTGAAAGAATATGTGCCTAATCTGGAA
ACCATATTCTTACCAGAAGGCAGTCATTTTGTACAAGAGCAGTTTCCTGAACAGGTCAAT
CAGTTGATTATCACCTTCCTCAAAAAGCTCATATAA
>AAB02567|AAB02567.1
ATGGACCAGTATGAAAAAGTTGAGAAGATTGGGGAAGGAACATACGGTGTAGTGTACAAG
GCTCGTGATCGTGTAACTAATGAAACAATTGCGCTGAAGAAAATAAGGCTGGAGCAGGAA
GATGAGGGAGTACCAAGCACAGCTATTAGAGAAATCTCTCTTTTGAAAGAGATGCAGCAT
GCTAATATTGTGAGGTTGCAGGATGTTGTGCACAGTGAAAAGCGATTGTATCTAGTTTTT
GAATATCTTGACTTGGACTTGAAGAAGCACATGGATTCATCTCCTGAATTCTCTAAGGAT
CCACGTCTGGTTAAAATGTTTTTGTATCAAATACTCCGTGGTATTGCTTATTGTCATTCT
CATAGAGTTCTTCATCGAGATTTGAAGCCTCAAAACTTGCTGATAGATCGACGTACAAAT
GCTTTAAAGCTTGCAGACTTTGGATTGGCTAGAGCATTTGGTATTCCTGTCAGAACTTTC
ACTCATGAGGTGGTGACATTGTGGTACAGGGCACCAGAAATACTGCTGGGTACACGCCAT
TATTCTACTCCTGTTGATGTGTGGTCAGTTGGTTGCATATTTGCTGAGATGGTGACTCAG
CGCCCTCTGTTTCCTGGTGACTCCGAGATTGATGAACTTTTCAAGATTTTCAGAGTGATG
GGTACTCCAAATGAGGATACATGGCCTGGAGTGACTACTCTGCCTGATTTTAAATCTGCC
TTCCCAAAATGGCCTTCTAAGGACCTGGCAACTATTGTCCCAAATCTTGATGGAGCAGGC
CTTGATCTTCTTGATAAAACTTCGCGCTTGGATCCCAGCAAGAGAATCACTGCCAGGAAT
GCCCTTGAGCATGAGTACTTCAAGGATATTGGGTATGTTCCGTGA
>AAB02568|AAB02568.1
ATGGACCAGTATGAAAAAGTTGAGAAGATTGGGGAAGGAACATACGGTGTAGTGTACAAG
GCTCGTGATCGTGTAACTAATGAAACAATTGCGCTGAAGAAAATAAGGCTGGAGCAGGAA
GATGAGGGAGTACCAAGCACAGCTATTAGAGAAATCTCTCTCTTGAAAGAGATGCAGCAT
GCTAATATTGTGAGGTTGCAGGATGTAGTGCACAGTGAGAAGCGATTATATCTAGTCTTT
GAATATCTTGACTTGGACTTGAAGAACACATGGATTACTACTCCTGAATTCTCTGAGGAT
CCACGTCTGGTTAAAATGTTTTTGTATCAAATACTCCGTGGTATTGCCTATTGTCATTCT
CATAGAGTTCTTCATCGAGATTTGAAGCCTCAAAACTTGCTGATAGATCGACGTACAAAT
GCTTTAAAGCTTGCAGACTTTGGATTGGCTAGAGCATTTGGTATTCCTGTCAGAACTTTC
ACTCATGAGGTGGTGACATTGTGGTACAGGGCACCAGAAATACTGCTGGGATCGCGCCAT
TACTCTACTCCTGTTGATGTGTGGTCAGTTGGTTGCATATTTGCTGAGATGGTGACTCAG
CGCCCTCTGTTTCCTGGTGATTCCGAGATTGATGAACTTTCAAGATTCAGAGTGATGGGT
ACTCCAAATGAGGATACATGGCCTGGAGTGACAACTCTGCCTGATTTTAAATCTGCCTTC
CCAAAATGGCCTTCTAAGGACCTGGCAACTATTGTCCCAAATCTTGATGGAGCAGGCCTT
GATCTTCTTGATAAAATCGTCCGCTTGGATCCCAGCAAGAGAATCACTGCCAGGAATGCC
CTTGAGCATGAGTACTTCAAGGATATTGGGTATGTTCCGTGA
>AAB02879|AAB02879.1
ATGGGTTCTAAGGCATTTCTGTTTCTTGGCCTTTGTTTGGCTTTTTTTTTCCTGATAAGC
TCTGAGGTTGTAGCTGGGGAATTGGCTGAGACTTCCAACCCAATGAAATTGGATGGCGAG
AATGGAGTAGACGTTGACGGACGTGGAGGATACAATGACGTTGGCGGCGATGGATATTAT
GGTGGTGGTCGCGGCCGTGGTGGTGGTGGTTATAAACGTAGAGGATGCCGCTATGGTTGC
TGCAGGAAAGGTTACAATGGTTGCAAAAGGTGTTGTTCCTACGCAGGTGAGGCCATGGAT
AAAGTCACTGAAGCTCAGCCTCACAACTGA
>AAB02945|AAB02945.1
ATGGGGAGTTTGAGGGCGATTTTGAAGAATCCAGATGATTTGTATCCATTGGTAAAGCTG
AAGCTAGCGGCTCGACACGCGGAGAAGCAGATCCCGCCGTCTCCACATTGGGGCTTCTGT
TACTCAATGCTTCATAAGGTTTCTCGTAGCTTTGCTCTCGTCATTCAACAACTTCCCGTC
GAGCTTCGTGACGCCGTGTGCATTTTCTATTTGGTTCTTCGAGCACTTGACACTGTTGAG
GATGATACCAGCATTCCCACCGATGTTAAAGTACCTATTCTGATCTCTTTTCATCAGCAT
GTTTATGATCGTGAATGGCATTTTTCATGTGGTACAAAAGAGTACAAGGTTCTCATGGAC
CAGTTCCATCATGTTTCAACTGCTTTTCTGGAGCTTAGGAAACATTATCAGCAGGCAATT
GAGGATATTACCATGAGGATGGGTGCAGGAATGGCAAAATTCATATGCAAGGAGGTGGAA
ACAACTGATGATTATGACGAATATTGTCACTATGTAGCTGGGCTTGTTGGGCTAGGATTG
TCAAAACTGTTCCATGCCTCTGGGAAAGAAGATCTGGCTTCAGATTCTCTCTCCAACTCC
ATGGGTTTATTTCTTCAGGAATTAAAGTACGAGGATAACTCGGCCAAAGCAGTGCAATGT
CTCAATGACATGGTCACTAATGCTTTATCACATGTAGAAGATTGTTTGACTTACATGTCT
GCTTTGCGTGATCCTTCCATCTTTCGATTCTGTGCTATTCCACAGGTCATGGCAATTGGG
ACATTAGCTATGTGCTACGACAACATTGAAGTCTTCAGAGGAGTGGTAAAAATGAGACGT
GGTCTGACTGCTAAGGTCATTGACCAGACCAGGACTATTGCAGATGTATATGGTGCTTTT
TTTGACTTTTCTTGTATGCTGAAATCCAAGGTTAATAATAATGATCCAAATGCAACAAAA
ACTCTGAAGAGGCTCGAAGCTATCCTGAAAACTTGCAGAGATTCGGGAACCTTGAACAAA
AGGAAATCCTACATAATCAGGAGCGAGCCTAATTACAGTCCAGTTCTGATTGTTGTCATA
TTCATCATACTGGCTATTATTCTTGCACAGCTATCTGGAAACCGATCTTAG
>AAB04757|AAB04757.1
ATGGCAGAGAACAAGGAAGAGGATGTTAAGCTAGGAGCAAACAAGTACAGAGAAACACAA
CCTTTGGGTACAGCAGCTCAAACAGACAAGGATTATAAGGAGCCACCACCAGCTCCTTTG
GTTTGGAGGCAGAAGAGTTGTCGTCATGGTCTTTTTACAGAGCTGGAATTCAGCATGGCC
ACTTTCTTGTTCTTGTACATCACTATCTTGACTGTTATGGGTCTTAAAAGATCTGATAGT
TTGTGTTCTTCTGTTGGTATTCAAGGAGTTGCTTGGGCTTTTGGTGGTATGATCTTTGCC
CTTGTCTACTGCACTGCTGGTATCTCAGGAGGACACATTAACCCAGCAGTGACATTTGGT
CTGTTCTTGGCAAGAAAGTTGTCTTTAACAAGGGCTGTGTTCTACATGGTGATGCAGTGC
CTAGGTGCAATCTGTGGTGCTGGTGTTGTTAAAGGTTTTATGGTGGGTCCATACCAGAGA
CTTGGTGGTGGGGCCAACGTGGTTAACCCTGGCTACACTAAAGGTGATGGACTTGGTGCT
GAGATTATTGGCACCTTTGTCCTTGTTTACACTGTTTTCTCTGCCACTGATGCCAAGAGA
AATGCTAGAGATTCACATGTTCCTATTTTGGCACCTCTTCCTATTGGATTCGCGGTGTTC
TTGGTTCATTTGGCCACCATCCCAATCACCGGAACCGGTATCACCCCCGCCCGGAGCCTT
GGAGCTGCTATCATCTTCAACCAAGACCGGGCATGGGATGATCACTGGATCTTCTGGGTT
GGACCATTCATTGGAGCTGCACTTGCTGCAGTTTACCACCAGATAATCATCAGAGCCATT
GCATTCAAGAGCTAA
>AAB07549|AAB07549.1
ATGACTATAAGGAACCAACGACTCTCTCTTCTTAAACAACCTATATCCTCCACACTTAAT
CAGCATTTGATAGATTATCCAACCCCGAGCAATCTTAGTTATTGGTGGGGGTTCGGTTCG
TTAGCTGGTATTTGTTTAGTCATTCAGATAGTGACTGGCGTTTTTTTAGCTATGCATTAC
ACACCTCATGTGGATCTAGCTTTCAACAGCGTAGAACACATTATGAGAGATGTTGAAGGG
GGCTGGTTGCTCCGTTATATGCATGCTAATGGGGCAAGTATGTTTTTCATTGTGGTTCAC
CTTCATATTTTTCGTGGTCTATATCATGCCAGTTATAGCAGTCCTAGGGAATTTGTTCGG
TGTCTCGGAGTTGTAATCTTCCTATTAATGATTGTGACAGCTTTTATAGGATATGTACTA
CCTTGGGGTCAGATGAGCTTTTGGGGAGCTACAGTAATTACAAGCTTAGCTAGCGCCATA
CCTGTAGTAGGAGATACCATAGTGACTTGGCTTTGGGGTGGGTTCTCCGTGGACAATGCC
ACCTTAAATCGTTTTTTTAGTCTTCATCATTTACTCCCCTTTATTTTAGTAGGCGCCAGT
CTTCTTCATCTGGCCGCATTGCATCAATATGGATCCAATAATCCATTGGGTGTACATTCA
GAGATGGATAAAATTGCTTCTTACCCTTATTTTTATGTAAAGGATCTAGTAGGTTGGGTA
GCTTTTGCTATCTTTTTTTCCATTTGGATTTTTTATGCTCCTAATGTTTTGGGGCATCCC
GACAATTATATACCTGCTAATCCGATGTCCACCCCGCCTCATATTGTGCCAGAATGGTAT
TTCCTACCGATCCATGCCATTCTTCGTAGTATACCTGACAAAGCGGGAGGTGTAGCCGCA
ATAGCACCAGTTTTTATATGTCTGTTGGCTTTACCCTTTTTTAAAAGTATGTATGTACGT
AGTTCAAGTTTTCGCCCGATTCACCAAGGAATATTTTGGTTGCTTTTGGCGGATTGCTTA
CTACTAGGTTGGATCGGATGTCAACCTGTGGAGGCACCCTTTGTTACTATTGGACAAATT
TCTCCTTTAGTTTTCTTCTTGTTCTTTGCCATAACGCCCATTCTGGGACGAGTTGGAAGA
GGAATTCCTAATTCTTACACGGATGAGACTGATCACACCTGA
>AAB08428|AAB08428.1
ATGGCAACTACTGGATCTTATTTTATTCTATTTTTTTTGGTACTGGCAACTACTGGATCA
ACATCCTCTGTGGTGGGAGAAATAGCGACTGTTCTAAGCATTGATGGAGGTGGCATTAAA
GGCATCATCCCTGCTACTGTTCTTTCTTTTTTGGAAAGCCAACTCCAGGAATTAGACAAT
AATGAAGATGCAAGACTTGCAGATTACTTTGATGTGATTGCGGGGACAAGTACAGGTGGC
ATATTGACCACTATGATAAGTGCTCCAAATGAAAAGGGTCGTCCCTTCTCTGCTGCCAAA
GATATTGTATCCTTTTACTTCGAGCATGGCCCTAAGATTTTTCCACAGGGAGTTTGGCCT
CCCATTTTGGGCCCCAAATATGATGGAAAATATCTTCACAAAGTTCTGGAAGACAAGTTG
GGAGAGACTCGTTTGCATCAGACTTTAACAAATGTTGTCATTCCAACTTTTGACATGAAG
AAATTTCAGCCAATAATATTCACCAAATCGGAGATAGCAAACTCACCTCATCTGGATGCT
AAGATGTCTGACATATGCTATGGTACCGCTGCTGCTCCAACTTATTTTCCTCCATATTAC
TTTGAGAATGATGATGGTAAAGGAAATCAGCATGAGTTCAATCTTATTGATGGTGGTGTT
GTTGCTGTCAATCCGGCCTTAATTGCCGTAAGCACAGTAACCAAAAGTGTGGATCCATCA
GTTGCTTCTATAAAGCCATTGGACGTCAAACAAGTTTTGCTGCTCTCATTAGGGACTGGC
ACTACTGCAGATTTTGCTGGGACATACACAGCAAAGGAGGCAGATAATTGGGGTCTTGTT
TCCTGGCTATTTCATAATAATTCGAACCCTCTTATTGAAATGTCATCTGAAGCAAGTGTT
ATTATGAATGATTATTACATCGCCACCATCTATCGCGCTCTTGGTGCTGAAACGAATTAC
CTCAGGATTGAAGAAAATGCATTAACTGGTACTACAACCCAAATGGATAATGCTACAGAG
GCTAATATGAACTTATTGGTACAAGTTGGTGAAAACTTGTTGAAGAAACCAGTTTCCAAA
GAGAATCCTGAAACCAATGAGGAAGCTCTAAAGAAGTTTGCTAAATTGCTCTCAGAAAGG
AAGAAAAGACGTGCAAACAAAGCCGACTCATAA
>ABC69371|ABC69371.1
ATGGTTTCTCCCGTAGAAGCCATTGTAGGACTAGTAACCCTTACACTTCTCTTCTACTTC
CTATGGCCCAAAAAATTTCAAATACCTTCAAAACCATTACCACCGAAAATTCCCGGAGGG
TGGCCGGTAATCGGCCATCTTTTCTACTTCGATGATGACGGCGACGACCGTCCATTAGCT
CGAAAACTCGGAGACTTAGCTGACAAATACGGCCCGGTTTTCACTTTCCGGCTAGGCCTT
CCGCTTGTGTTAATTGTAAGCAGTTACGAAGCTGTAAAAGACTGCTTCTCTACAAATGAC
GCCATTTTCTCCAATCGTCCAGCTTTTCTTTACGGTGAATACCTTGGCTACAATAATGCC
ATGCTATTTTTGACAAAATACGGACCTTATTGGCGAAAAAATAGAAAATTAGTCATTCAG
GAAGTTCTCTCTGCTAGTCGTCTCGAAAAATTGAAGCACGTGAGATTTGGTAAAATTCAA
ACGAGCATTAAGAGTTTATACACTCGAATTGATGGAAATTCGAGTACGATAAATCTAACT
GATTGGTTAGAAGAATTGAATTTTGGTCTGATCGTGAAAATGATCGCTGGGAAAAATTAT
GAATCCGGTAAAGGAGATGAACAAGTGGAGAGATTTAGGAAAGCGTATAAGGATTTTATA
ATTTTATCAATGGAGTTTGTGTTATGGGATGCTTTTCCAATTCCATTGTTCAAATGGGTG
GATTTTCAAGGCTATGTTAAGGCCATGAAAAGGACATTTAAGGATATAGATTCTGTTTTT
CAGAATTGGTTAGAGGAACATGTCAAGAAAAGAGAAAAAATGGAGGTTAATGCACAAGGG
AATGAACAAGATTTCATTGATGTGGTGCTTTCAAAAATGAGTAATGAATATCTTGATGAA
GGTTACTCTCGTGATACTGTCATAAAAGCAACAGTGTTTAGTTTGGTCTTGGATGCTGCG
GACACAGTTGCTCTTCACATGAATTGGGGAATGGCATTACTGATAAACAATCAACATGCC
TTGAAGAAAGCACAAGAAGAGATCGATAAGAAAGTTGGTAAGGAAAGATGGGTAGAAGAG
AGTGATATTAAGGATTTGGTCTACCTCCAAGCTATTGTTAAAGAAGTGTTACGATTATAT
CCACCAGGACCTTTATTAGTACCTCATGAAAATGTAGAGGATTGTGTTGTTAGTGGATAT
CACATTCCTAAAGGGACTAGACTATTCGCGAACGTTATGAAATTGCAGCGCGATCCTAAA
CTCTGGTCAAATCCTGATAAGTTTGATCCAGAGAGATTCTTCGCTGATGATATTGACTAC
CGTGGTCAGCACTATGAGTTTATCCCATTTGGTTCTGGAAGACGATCTTGTCCGGGGATG
ACTTATGCATTACAAGTGGAACACCTAACAATAGCACATTTGATCCAGGGTTTCAATTAC
AAAACTCCAAATGACGAGCCCTTGGATATGAAGGAAGGTGCAGGATTAACTATACGTAAA
GTAAATCCTGTAGAAGTGACAATTACGGCTCGCCTGGCACCTGAGCTTTATTAA
>ABN80437|ABN80437.1
ATGGCAAGTGAAGCTCATGCAGCTGTTCATGCTCCTCCTCCGGTAGCACCGACGGTTTGC
GTCACTGGAGCAGCTGGATTTATTGGCTCTTGGCTTGTCATGAGACTCCTTGAACGTGGT
TATAATGTTCACGCTACTGTTCGTGATCCTGAGAACAAGAAGAAGGTAAAGCATCTATTC
GAATTGCCAAAAGCTGACACAAACTTAACGCTGTGGAAAGCGGACTTGTCAGTGGAAGGA
AGCTTTGATGAAGCCATTCAAGGCTGTCAAGGAGTATTCCATGTGGCAACACCTATGGAT
TTCGAGTCCGAGGACCCTGAGAATGAAGTAATTAAACCAACAGTCAGGGGAATGTTAAGC
ATCATAGAATCATGTGCTAAAGCAAACACAGTGAAGAGGCTGGTTTTCACTTCATCGGCT
GGAACTCTCGATGCCCAAGAACACCAAAAGCTTTTCTATGACGAGACCAGCTGGAGCGAC
TTGGACTTCATATATGCTAAGAAGATGACAGGATGGATGTATTTTGTTTCCAAGATACTG
GCAGAGAAGGCCGCAATGGAAGCAGCTAAAAAGAAGAACTTTGATTTTATTAGCATCATA
CCGCCGCTGGTTGTTGGTCCATTCCTCACGCCTACATTCCCACCTAGCTTAATCACTGCA
CTTTCACTAATTACTGGGAATGAAGCTCACTACTGCATCATTAAACAAGGTCAATATGTG
CATTTGGATGATCTTTGTGAGGCTCATATTTTCCTATATGAGCAGCCAAAGGCAGAGGGA
AGATTCATCTGCGCGTCCCATCATGCTATCATCTATGATGTGGCAAAGATGGTCCGAGAG
AAATGGCCAGAGTACTACGTCCCTACTGAGTTTAAAGGCATCGATAAGGACTTGCCCGTG
GTGTATTTTTCGCCAAAGAAGCTGACGGATATGGGGTTTCAATTCAAGTACACTTTGGAG
GATATGTATAAAGGGGCCATTGAGACTTGTCGACAGAAGCAGTTGCTTCCCTTTTCTACC
CAAAGCACAGCAGATAATGGACGTGACAAAGAAACCATTCCCCTTTCTGCTGAAAACTAT
GCAAGTGGCAAAGAGAATTCACCAGTTGCAAATGGTACAGGAAAGTCAACCAATGGGGAA
ATCTAG
>ABO21407|ABO21407.1
ATGGCATCTTCTTCTTCTTCTTCTAGATGGAGCTATGATGTTTTCCTAAGTTTTAGAGGC
GAAGATACTCGAAAAACGTTTACAAGTCACTTATATGAAGTCTTGAATGATAGGGGAATA
AAAACCTTTCAAGATGAAAAAAGGCTAGAGTACGGTGCAACCATCCCAGAAGAAATCTGT
AAAGCCATAGAAGAGTCTCAATTTTCCATCGTCGTTTTCTCAGAGAATTATGCAACATCG
AGGTGGTGTTTGAATGAACTAGTGAAGATCATGGAATGCAAGAATCAATTTAAACAAACT
GTTATACCGATATTCTATGATGTGGATCCATCACATGTTCGAAGCCAAAAGGAGAGTTTT
GCAAAAGCCTTTGAAGAACATGAAACAAAGTATAAGAATGATGCTGAGAGAATACAAATA
TGGAGGATTGCTTTAAATGCAGCGGCCAATCTCAAAGGCTCATGTGATAATCGTGACAAG
ACTGATGCAGACTGTATTCGGCAGATTGTTGACCAAGTCTCGTCCAAATTATGCAAAATT
TCTTTATCTTATTTGCAAAACATTGTCGGAATAGATACTCATTTAGAGAAAATAGAATCC
TTACTAGGGTTAGAAATCAATGATGTTCGGATTATGGGGATCTGGGGCATGGGGGGAGTC
GGTAAAACGACAATAGCAAGGGGTATGTTTGATACTCTTTTAGGAAGAAGGGATAGTTCC
TATCAATTTGATGGTGCTTGTTTCCTTAAGGATATTAAAGAAAACAAACATGGAATGCAT
TCTCTGCAAAATATCCTTCTCTCTAATCTTTTAAGAGAAAAAGCTAATTATAATAATGAG
GAGGAAGGAAAGCACCAAATGGCTAGTAGACTGCGTTCTAAGAAGGTCCTAATTGTGCTT
GATGACATAGATGATAAAGATCATTATTTGGAGTATTTAGCAGGTGATCTTGATTGGTTT
GGTGATGGAAGTAGAATTATTGTAACAACTAGAGACAAGAATTTGATAGAGAAGAATGAT
GTAATATATGAAGTGAGTGCACTACCTGTTCATGAATCCATTCAATTGCTCAATCAGTAT
GCTTTTGGAAAAAAAGTTCCAGATGAGCATTTTAAGAAGCTTTCATTGGAGGTAGTAAAT
TATGCTAAAGGCCTTCCTTTAGCCCTCAAAGTGTGGGGTTCTTTGTTGCATAACCTACGA
CTGACTGAATGGAGAAGTGCTATGGAGCAAATGAAAAATAACTCTAATTCGGAAATTGTT
GAAAAGCTCAAAATCAGTTATGATGGATTGGAGCCCATCCAACAAGAGATGTTTCTAGAT
ATAGCATGCTTCTTGCGAGGGGAAGAAAAAGATTACATCCTACAAATTCTTGAGAGTTGT
CATATTGGAGTTGAATACGGGTTGCGTATTTTAATTGACAAATCTCTTGTGTTCATCTCT
GAATATAATCAGGTTCAAATGCATGACTTAATACAGGATATGGCTAAATATATAGTGAAT
TTTCAAAAAGATCCCGGAGAACGTAGCAGACTATGGCTCGCCGAGGAAGTCGAAGAAGTG
ATGAGCAACAGCACAGGGACCATGGCAATGGAAGCAATTTGGGTTTCTTCTTATTCTAGT
ACATTACGCTTTAGCAACGAGGCCATGAAAAATATGAAAAGGCTTAGAATATTTAACATA
GGGATGTCATCGACCCATGATGCCATTGAGTATCTGCCCCACAACTTGTGTTGTTTTGTT
TGCAATAACTATCCATGGGAGTCATTTCCATCTATATTTGAACTCAAAATGCTTGTTCAC
CTTCAACTCCGACACAATTCACTGCCTCATTTATGGACGGAAACAAAGCATTTGCCGTCT
CTACGGAGGTTAGATCTCAGCTGGTCTAAAAGACTAATGCGAACACCAGATTTCACGGGG
ATGCCAAATTTGGAGTATGTGGATTTGTATCAATGTAGTAATCTTGAAGAAGTTCACCAT
TCCCTGGGATGTTGCAGCAAACTCATTCAGTTAATTTTGAATGGTTGTAAAAGCCTTAAG
AAGTTTCCACGTGTTAACGTGGAATCTCTTAAATATCTGACTGTCCAAGGTTGCTCTAGG
TTAGAGAAAATTCCAGAAATCCACGGGAGAATGAAGCCGGAGATACAGATTCACATGCTA
GGCTCTGGGATAAGGGAACTACCATCATCTATTACTCAGTACCAAACTCACATTACCAAG
CTATTGTCGTGGAATATGAAAAACCTTGTAGCTCTTCCAAGCAGCATATGTAGGTTGAAA
AGTTTGGTTAGTCTGAGTGTGCCGGGTTGCTCAAAACTTGAAAGCTTGCCAGAAGAGATA
GGGGATTTAGACAACTTGCGGGTGCTTGATGCCAGGGATACTCTAATTTTACGACCTCCC
TCTTCCATCGTACGCTTGAACAAACTTATAATCTTGATGTTTGGAGGCTTCAAAGATGTA
GTGAACTTTGAGTTCCCTCCTGTGGCTGAAGGATTACGCTCATTGGAACATCTGGATCTC
ACCTGTTGCAATCTAATAGATGGAGGACTTCCGGAAGATATTGGATCCTTATCCTCTTTG
AAAAAGTTGGATCTCAGTAGAAATAATTTTGAGCATTTGCCTCCAAGTATAGCCCAACTT
GGTGCTCTTCGATCCTTAGACTTAAAAGATTGCCAGAGGCTTACACAGCTACCAGAACTT
CCCCCAGAATTAAGCGAATTGCGTGTAGATTGTCATATGGCTCTGAAATTTATCCATGAT
TTAGTAACAAAGAGGAAGAAACTAGGGAGGTTGAAACTTGATGATGCACACAATGATACT
ATATATAATTTGTTTGCACATGCCCTGTTTCAGAATATCTCTTCCATGAGGCATGACATC
TCCGCTTCAGATTCCTTGTCACTAAGAGTATTTACCGGTCAACTGTATCTTGTAAAGATC
CCGAGTTGGTTCCACCATCAGGGTTGGGATAGTAGTGTATTAGTCAATTTGCCTGGAAAT
TGGTATATACCTGATAAATTCTTGGGATTTGCTGTATGTTACTCTCGTAGCTTAATTGAC
ACCACAGCTCACTTGATTCCCGTATATGATGACGGGATGTCGTGCATGACTCGGAAACTT
GCCTTATCAGAATGTGATACAGAATCATCCGACAATTCAGAATGTGATATACATTTTTTC
TTTGTACCTTTTGCTGCCTTATGGGATACATCTAAGGCAAATGGAAAAACACCAAGTGAC
TATGGGATTATTAGGCTTTCTTTTTCTGGAGAAGAGAAGATGTATGGACCTCGTTTGTTG
TATAAACAAGGACCAGAGGTTGAGGCCTTGTTACAAATGAGGGAAAATAACACAGAACAT
TTCACTGGGATACGGAGGACTCGATATAACAACAGAACACCCTTTTATGAGCTCATCAAT
GGGTGA
>ABO31111|ABO31111.1
ATGGCAGATTCAAGAAAGTACATTACCAGTGAGGAGCTCAAGAATCACAATAAACCAGGG
GATCTGTGGATATCCATTCAAGGTAAAGTGTATGATGTCTCAGATTGGATTAAAGAACAC
CCTGGTGGTGATTTTCCACTGTTGAATCTTGCTGGTCAAGATGTCACTGATGCCTTTGTT
GCATACCATCCTGCTACTGCTTGGCAGTATCTTGACAAATTCTTTAATGGGTTTTATCTC
AAGGATTATTCTGCTTCTGAGGTGTCTAAAGATTATAGGAGGCTTGTATCTGAGTTTACT
AAACTGGGGTTGTTTGAAAAGAAAGGCCATGTTTGTTTCTACACCATGTGTTCCATTGCA
ATGTTGTTTGCTGTGAGTGTTTATGGCATCATGTGTAGTGAGAGTGTGTTGGTTCATTTG
ATGAGTGGTGGTTTGATGGGGTTTCTTTGGATTCAGAGTGGTTGGATTGGTCATGATTCA
GGGCATTATCAGGTAATGAGTACACGTGGACTCAACAGATTTGCTCAAGTGTTAACTGGG
AATTGCCTTGCTGGAATCAGCATTGCTTGGTGGAAGTGGAATCACAATGCTCATCACATT
GCTGTCAACAGTCTTGAATATGACCCTGATCTTCAGCACATGCCATTTTTTGTGGTATCT
TCCAAGTTTTTCAACTCACTCACTTCTTATTTTTATGATAGGAAGATGACTTTTGATTCT
TTTACTAGATTCTTGGTTAGTAATCAGCATTGGACATTTTATCCTGTCATGTGTTTAGCT
AGGATCAATTTGTTTGCACAGTCATTCATATTGTTGTTGTCCAAGAAAAATGTGCCCTAT
CGAGTTCAGGAGCTTTTAGGGGTGGTTGCATTCTGGATTTGGTATCCATTGCTTGTTTCT
TGCTTGCCAAATTGGGGTGAAAGGATAATGTTTGTTCTTGCTAGTTTCACAGTGACTGGA
ATTCAACATGTTCAATTCTGTTTGAACCATTTCTCATCTGACATTTACGTCGCACCGCCT
AAAGGAAATGATTGGTTTGAGAAGCAAACTGGTGGCTCTCTTGACATATCATGCCCTAGT
TGGATGGATTGGTTTTATGGCGGATTGCAGTTTCAGATTGAGCATCATTTGTTTCCTAGA
TTGCCAAGATGCCAACTGAGGAAAGTGTCTCCTTTTGTGAAGGACCTCTGCAAAAAGCAT
GGTTTACCTTATAATTGTGCCTCCTTTTACATGGCTAATGCTTTGACCATCAGCACCCTC
AGAACTGCAGCTTTGCAGGCTCGCGATTTAACAAAGCCTGTCCCAAAGAATCTAGTTTGG
GAAGCTGTCAACACTCATGGTTGA
>ABO70984|ABO70984.1
ATGCCTTCAAGAATCTCCGACGATGTTCATCAAAAACAACTTGACTTGTACACAATAAAA
GAATTACCCGAATCCCATGCATGGCGATCATCATTAGATCATGATTACCAATGCAATGAC
TCATTAGAGTCTATTCCAGTGATCGATCTAAACGACGAGAAATTCGCAATAGAAAATATT
GGCCATGCATGCAAAACATGGGGTGCATTCCAAATCATAAACCATAATATATCTCAGAGA
CTACTGGACAATATGGAGGAAGCTGGAAAACGACTTTTTTCCCTTCCGATGCAGCAAAAA
TTGAAGGCTGCTCGTTCTGCAGATGGTATTGCTGGTTATGGCGTGGCTCGCATATCGTCT
TTTTTCTCAAAGCTCATGTGGTCTGAAGGTTTCACAATTGTTGGTTCCCCATTTGACCAC
GCCCGCCAACTTTGGCCACATGATTACAAGAAATTCTGTGACGTAATCGAAGAATACGAA
AAGGAGATGGAAAAACTAGCCGGAAGACTGATGTGGCTGATGCTTGGGTCACTTGGAATA
AGTAAGGACGATATGAAATGGGCTTGTTGCGGCCCAAGAGGAGAATGCTCGGCCCTACAA
CTAAATTCTTACCCGGCATGTCCGGATCCGGATCGGGCCATGGGTCTTGCTGCACATACG
GATTCTACCATATTAACCATCCTTCACCAAAACAACACAAGTGGTTTACAAGTGTTTAAA
GAAGGAAATGGTTGGGTCACGGTTCCTCCGCTTTCGGGTGCATTAGTTATCAACGTAGGT
GACTTGTTACACATACTGTCAAACGGGTTATACCCGAGTGTTCTACATCGGGCGGTAGTG
AACCGAACCCGACACCGTTTATCGGTGGCCTATTTATATGGACCACCGTCGGGGGTGAAA
ATTTCACCGCTTTCTAAATTGGTAGATCAAGGGCACCCTCCATTATATAGGTCAGTGACG
TGGAGTGAGTATTTAGGGACTAAGGCAAAGCATTTCGACAAAGCACTTTCGTCTTTTCAG
CTTTGCGCTCCTCGTATTGGATTTGCCAATCCCAAAGATCGTAATAGCGTCCAAGTTGGC
TAA
>ABP57375|ABP57375.1
ATGGGGAGTTATAGAGTATGTGTGTGTTTTACAAGAAAATTCAGAGTAACAGAAGCAGAG
CCACCATCAGATGTAAAAGAAGCATTCAAGAAATATGCTGAAAATGGGAACCAAATGAAT
TCAGAACAGTTACTGAAATTCTTGATTGAAGTACAAGGAGAGACCCTTTTGACTGTTGGT
GATGCTGATGCCATTGTTCGTCAGATCCTTCAGAAAAGACACCCCATTACTAAGTTAACT
CGTCAAACTCTTGCTCTTGAAGATTTTCATCATTTCCTCTTCAGTACTGACCTTAATCCA
CCAATTAATTATAAGGTTCACCATGATATGAATGCTCCACTCTCCCATTATTTTATATTC
ACGGGGCATAATTCTTACTTGACTGGGAATCAGCTGACGAGTGATTGCAGTGATGTCCCA
ATTATAAAGGCGCTGAAAAAAGGTGTAAGAGTGATAGAGCTTGATATATGGCCAAATTCT
GACAAGGATGACATACACGTACTTCACGGAAGGACAGTGACAACCCCTGTGGAATTAATA
AGATGTCTCAAGTCAATAAAAGAACATGCATTTGTGGCTTCTCCTTATCCTCTTGTAATT
ACACTGGAAGATCACCTAACGCCTGATCTTCAGGCTAAAGTGGCTCAGATGCTCACTGAA
ACATTTGGAGAAATGCTCTTTGTTCCTGAATCAGATTCTCTAAAGGAATGCCCTACACCA
GAAGAACTAAAGCATCGTATAATTATTTCAACCAAACCTCCTAAAGAGTACCTTGAGGCC
AGCGCCAGTACTACTGCTAGTAAAGAGAGACGAAATAGCTCCCAGAGATCAAATTGTTCC
GAGGATGATGTATGGGGCACTGAACCTTCAAGCTTGACAGCCGATCAAGAAGAAAATGAA
AAGAGTGACAGTGATAATTTTGAAGATGAAGATGACTCCAATCACAGACCACAGTTAGCA
TCTGCTTATAAACGCCTGATCGCCATCCACGCCGGGAAGCCTAAAGGTGGATTAAAGGAG
GCACTGAAAGTCGATCCTGATAAAGTAAGACGACTAAGTTTAAGTGAACAGGCTCTCGAA
AAGGCTGCCGAATCTCATGGAACGGAAATTGTGAGGTTCACGCAAAGAAACATTTTAAGG
GTGTACCCTAAAGGTACTAGGTTTAACTCCTCCAACTACAAGCCACTAATCGGTTGGATG
CATGGAGCTCAGATGGTTGCATTTAATATGCAGGGATACGGTAGAGCACTATGGTTGATG
CATGGGATGTTCAGGTCAAATGGAGGCTGTGGTTATGTTAAGAAGCCTGATTTCTTGCTA
AATGTTGGTCCTAATAATGAAGTTTTTGATCCTAAGGCAAAGTTGCCAGTTAAGATAACC
TTAAAGGTGAAAGTATATATGGGAGATGGATGGCATTTAGATTTCAAGCAAACACACTTT
GACTTGTATTCGCCTCCGGACTTCTACACAAGGGTTGGGATAGCCGGAGTGCCTGCTGAT
GAGATAATGAAGAAAACAAAAACTAAAGAGGATAAATGGACGCCAGTTTGGGATGAAGAA
TTTACCTTCCCACTAACTGTGCCCGAATTAGCTTTGCTGCGAATTGAAGCACACGAGTAT
GACATGTCAGAAAAGGATGATTTTGCAGGCCAAACATGTATACCTATTTCAGAGTTGAAA
CCTGGGATTCATGCAGTTCCTCTTTGTGACCGAAAAGGTGAGAAATTTAGTTCCGCGAGG
CTACTCATGCGCTTTGAGTTCGTATAA
>ABP57378|ABP57378.1
ATGATGGGGTGCCTTAATCAGCAGAGTGAAGTCAATACTCCAATTTCAGAGCCCAAGGGT
TATACTCTAAAGCCTTCCAGAGGTGCCTTAGAATGTATGGTAAATTCAGAAATTGGTGCT
GTATTAGCCGTCATGAGGAGAAATGTGAGGTGGGGATTTCGTTATGCTGCTGAAGATGAT
CAACTAGAGTATTCTCTCATCCAATCTTTCACGGAATTAAGGAAAAAGATATTCTTATGG
AGACATGAGTGGAACAGTGTTGATCCACTTCTATACCTTCAGCCCTTCTTGGATGTGATA
CAATCTGATGAGACTGGTGCACCAATAACTGGTGTTGCATTGTCATCTGTTTACAAGTTC
TTGACTCTTGGAATAATTGAATCAGCTAACATGAATGTGGACAAAGCTTTGCATCAGATA
GTTGACGCTGTGACAAGCTGCCGCTTTGAAGTGACTGATCCTGCCTCTGAGGAAGTGGTG
TTGATGAAGATACTTCAAGTTCTTTTGGCTTGTATGAAAAGTAAGGCATCAGCGACTTTG
ACCAACCATCACGTATGCAACATAGTAAACACTTGCTTCCGATTGGTTCATCAAGCAAGT
GCTAAAAGCGAACTGTTGCAGAGAATAGCACGCCACACGATGCATGAATTGGTTAGATGT
ATCTTCTTTCACCTGCCTGACATTGAAAGCAAAGTGTGCGCTGGCCCAGAGGCTGGCAAG
AAACAAGAAGACAATGGATGTGTTAGTGTAGAATCCATGGGCAAGTCACCATCTGCTGCT
GTTACTTCAAATGTATCCTCAGTCACTTTGGTGAGCGTAGGGGATGAAACAACAGATGAG
AAAACTGGAAATGGGGATATTGCTTGTAATGGAGAAAACTCAATGATGGATCCTTATGGG
GTCCCCTGCATGGTGGAGATATTTCATTTCCTATGTTCTCTTCTGAATGTGATGGAATCC
ATTGAAATTGGTTCAAGATCCAACCCTATAGCGTATGAAGAAGATGTCCCATTATTTGCG
TTGGGTTTAATTAATTCAGCCATAGAACTAGGTGGTGCTTCTTTTGGGAATCATCCCAAG
TTATTGGCTCTGATACGGGAGGAGTTGTTCCGCAATCTGATGCGTTTTGGCTTGTCAATG
AGTCCTTTAATTCTTTCGACAGTTTGTAGCATTGTTCCGAATTTGTATCACCATATGCGT
TGTAAGTTAAAGCTACAGCTCGAAGCCTTTTTCTCTGGTGTTTTGCTGAGGATTGCCCAG
AGCAAGCATGGAGCATCTTATCAACTTCAGGAGGTTGCCATGGAAACACTTGTTGACTTC
TGCAGACAGCATATGTTCATGACAGAAATGTATGCAAATTATGATTGTGACATATCCTGC
AGCAATATTTTTGAAGAACTTTCCAACCTGTTATCAAAAAGCACCTTTCCAGTTAACAGC
CCACTTTCAGCTTTAAATACTCTTGCCCTGGATGGTCTAATAGCCATGATTCAGGGTATG
GCCGAGAGAATAGGCCAAGATTCATTAGCTTCAGAACAAGGTTCATTTAATTTCGATGAA
TATAGACCATTTTGGACAGAAATATGCAAGGACTACCACGATCCTAATCATTGGGTTCCT
TTTGTCCATAAAATGAAGCAAATAAAGAAAAAGTTGTTGGTTGGAGTTGATCACTTTAAC
CGTGATCCAAAGAAGGGTATGGAATTTCTCCAAGCAGTGCATCTGTTACCTGATAAAGTT
GACCCAAAAAGTGTAGCATGTTTCTTTAGATTTACAAATGGCTTGGATAAGAATCTTGTT
GGGGATTTCTTGGGAAGTCATGAAGAATTCTATATTCAAGTGCTTCATGAATTTGCAAGG
ACATTCGATTTTCGGGATATGAACCTAGATACTGCCTTGAGAATCTTTTTGGAGACGTTC
AGATTGCCTGGAGAATCACAGAAAATACAGAGGGTGCTTGAAGCGTTCTCTGAACGATAT
TATGAGCAGTCACCAGATGTTCTGGTTAACAAAGATGCAGCACTCGTGTTATCGTATTCA
CTTATCATGCTGAACACGGATCAACACAATACACAGGTCAAGAAGAAGATGACGGAGGCA
GATTTCATTCGCAACAACCGGAGAATAAACGGAGGAAATGACCTCCCTCGAGAATTTTTG
TCTGAGCTCTACCACTCCATCTGTGAGAATGAGATCCGGATTTCCCCAGATGGAGGTGCT
GGTACCCCATTGATGGCACCAAGCCATTGGATTGGTCTAGTTCACAAATCAAGGCAAACT
TCCCCGTTTATTGTCTGTGATCAGGGACCTTATCTTGATTATGATATGTTTTCTATGTTG
TCTGGTCCGACAATTGCTTCCATCTCAGTGGTTCTTGATCATGTGGAGCAGGAAGATGTC
TGGCAGACATGCATCGATGGATTTCTTGCCATTGCCAAAATTTCAGCCTCCTATAGCTTT
GATAATGTGTTGGATGATTTAGTAGTATCTCTTTGCAAGTTCACAACTCTTTTGCTTCCA
TCATATACTGATGATTTTATTGTCACATTTGCCCAAGATAATAAAGCTAGACTGGCAACT
TTAGCTGTCTTCACAATAGCAAACAAGTATGGGGACCATATTCGCTCTGGTTGGAAAAAC
ATCCTGGACTGCATTTTGAGCTTGCATACATTTGGCCTTCTTCCTACTCGTCTTTTTAGT
GATGCTGCTGATGACGTGGAGTCTACTTCTGATGCAGACCAAAGCAAACCTGCTGCAGCT
TCCCCATCAGCACCTCATGTGCCTTCATTGGCCCCATCAAGGAAATCATCTGGCTTAATG
GGGCGATTTAGCCAACTGTTATATCTTGATGCAGAAGAACCTGTGCCTCAGCCAAATGAA
AAACAGCTTGCCGCCCGCCAGCAGACTCTTCAGACTATTCAGAATTGTCACATTGATAGC
ATCTTTGCCGAGAGTAAGTTTTTGCAAGCAGAGTCACTTTCACAGCTTGTTCGGGCCCTT
GTGATGGCTGCAGGACGGCCTCATAAGGGAAACTTCTCTCTAGAAGAAGAAGAGACTGCA
GTATTCTGTCTGGAGTTGCTGATTGCAATCACAATAAATAATCGGGATAGGATAATGCTT
CTTTGGCAGGTTGTTTATGAGCACATAGCAGGTGTTGTCCAATCAACAACAATGCTTTGT
ACTTTGGTAGAGAAGGCTGTTTTTGGGCTGCTTCGCATATGCCAAAGGTTGCTTCCTTAC
AAGGAAAATCTTACAGATGAGCTCCTCAAGTCACTGCAACTCATCTTAAAGCTCGACGCA
AGGGTCGCCGATGCTTTTCTTGAACAGATAACCCAGGAGGTGATGCACCTTGTCAAAGCA
AACGCTATGCAGATACGATCACATATGGGCTCGCGGACAATTATATCTCTGCTTTCTATT
ACAGCTCGGCATCCAGAAGCTTCTGAAGCAGGATTTGAAACATTATCATTCATCATGGCT
GATGGGGCTCACCTACTGCCTGCTAATTACATCCTTTGTTTAAATGCAGCCAGTCACTTT
GCTGACTCCCGCATTGGAAATGTTGATCAAGCTGTGAGATCCTTGGACCTGATGGCTGGG
TCACTTGTTTGTCTTGTTAGATGGTCTCGCAAGACAAAGGAAGCTCTGGGGGAGGAGGCT
GCTATAAAAATGTATCAGGATATAACTGAGATGTGGCTGAGGCTGGTACAGGGACTCAGA
AAATTTTGTTTGGATTGGAGAGAAGAGGTGCGGGGTCATGCCATCTTGATGTTGCAGAGG
TGTTTGACAGGGGTTGAGGGGATACACATTTCAACCGATCTGTGGTTGCAATGTTTTGAT
CAGTTGGTCTTTACATTGCTGGATGAATTGCTGGAACTTGCACCACAAGGTTCCATAAAG
GATTACAGGAGCATAGAAGGAGCAATTTTTCTGTCTCTGAAGCTCATGTTCAAAGTGTTC
CTACAGTGTCTGCAGCAGCTCTCACAGTTGCCATCCTTCTGCAAACTATGGTTAGGGTTA
TTGGATCATACAGAAAGATGCATGAAGATGAAATTCAAAGGTAAACGGAGTGAGAAGATC
CCAGAACTCGTCCCTGAACTCCTAAAGAACACTCTACTTGTCATGAAAGCTAGTGGACTT
CTGGTGCCAAGTGATCCTGTAGGAGGGGACAGTTTCTGGCAGCTAACGTGGTTGCATGTG
CACAAAATATGCCCATCCCTTCAATCGGAGGTTTTCCCTTCTAGTGAATTGGGGCTGTTG
CAAAAGCAGCACATCCAAGCCGGATGTAGCCCTCTCTCAGAGGGAAGTGTTCTAGTCTCA
CCTAGTTGA
>ABP87679|ABP87679.1
ATGGCGTCTACAGCTGCAAAGAAAACTTCTGCCCCAAAGAAACCCAGATCTCATCCACCT
TATGCTGAGATGATATCAGAAGCGATAGTGGCGTTAAAGGAGAGAACTGGTTCAAGTCAA
GTGGCGATAGCGAAATTCATTGAGGAAAAGCAAAAGGATTTGCCTTCCAATTTCAGGAAA
TTGCTTTTAGTTCAGTTGAAGAAGCTTGTTGCTTCCGGCAAACTCACAAAAATCAAGGGC
TCTTTCAAGCTGGCCCCAGCCGCCGCTAAGCCAGCTGCTCCGGCGAAACCAAAGAAGACC
GCCGTCGCTGCCGGAGCTGCGAAGACTAAAGCTGTGGCTCCGAAGAAGGTTGTGGTGAAG
AAGGCCAAAGCAGCAGCGCCGGCGAAGAAAGCTAAGAAGACGGTTGTTGTTGTTCCGGCG
AAACTGAAGAAAACTCCGGTGAAGAAACCGGCGGTTGCTAGAGTGAAGAAAACTCCGGTG
AAGAAACCGGCGGTTGCTAAAGTGAAGAAAACTCCGGCGAAGAAGGTTGTGAAGAAGCCG
AAGAGTATTAAGTCACCGGCTAAGAAAGCAAAGAAATGA
>ABP96799|ABP96799.1
ATGAAGTATTCTGGGTTTGTTGTGTCAATCTTGGTTTGGTTTTTGGTTTTTGTTAGCCTT
GTTGAGGTTAATAAGGGTCAAATTCCAACCACAGTTGATGGACCTTTTAAGCCAGTGACT
GTACCTTTGGACCAAAGTTTCAGGGGACATGCTGTTGATTTGCCAGACACTGATCCCAGA
GTTCAAAGGACTGTTAAAGGATTTGAGCCTGAACAGATATCTGTTTCCCTTTCTTCTACT
TATGACTCTGTTTGGATTTCTTGGATTACAGGGGAATATCAAATTGGTGACAACATTAAA
CCATTGGATCCAAGTAAAGTTGGCAGTGTTGTTCAATATGGGAAAGATAAATCCTCGTTA
AGGCACAAAGCAATTGGCGAGTCCCTTATTTATAATCAACTTTATCCATTTGAAGGACTT
CAGAACTACACTTCTGGAATCATACACCATGTTCAACTTACAGGGTTGAAACCAAATACA
TTATACTATTATCAATGTGGAGATCCTTCTATACCAGCTATGAGTACTATCTACCATTTC
AAGACCATGCCTATTTCTTCTCCAAAGAGCTACCCAAAGAGAATAGCAATTGTAGGGGAC
CTTGGTCTCACGTACAATACCACTTCCACAGTTAGCCATTTGATGGGGAACGATCCAAAT
CTTGTTCTATTGGTTGGAGATGTCACATATGCTAATTTGTATCTCTCGAACGGAACTGGT
TCAGATTGCTATTCGTGCTCATTTAACGACACTCCGATACATGAGACCTATCAGCCTCGG
TGGGACTATTGGGGAAGATATATGCAGCCGCTGGTATCCAAAATTCCTATCATGGTGGTG
GAGGGGAACCATGAGATAGAAGAACAAGCTGAAAATCAGACATTTGCAGCCTATCGTTCT
CGTTTTGCATTCCCGTCAAAAGAAAGTGGATCATCATCCCCATTTTACTATTCTTTTAAT
GCGGGAGGCATACACTTCATCATGCTCGGGGGATATGTCGCCTATAATAAGTCAGATGAT
CAATACAAGTGGTTGGAGAGGGACTTGGCTAATGTTGATAGGACAGTTACTCCGTGGCTG
GTTGCCACTTGGCATCCACCTTGGTACTCTACTTACACGGCACACTATCGAGAGGCTGAA
TGTATGAAGGTAGCGATGGAAGAGTTGCTGTACGAGTGTGGTGTCGATTTAGTTTTCAAT
GGACATGTTCATGCCTACGAAAGGTCAAACAGAGTCTATAACTACACACTGGATCCTTGT
GGTCCAGTCTATATAACTGTCGGTGATGGTGGAAACCGTGAGAAGATGGCAATTGAACAT
GCTGATGAGCCAAGGAAATGTCCTAAACCAGATAGCACACCGGACAAATTTATGGGCGGA
TTCTGTGCTTATAATTTTATATCAGGTCCAGCAGCTGGTAACTTCTGCTGGGATCAGCAA
CCTGATTATAGTGCATACCGAGAAAGTAGCTTCGGCCATGGAATACTAGAGGTGAAAAGT
GAGACACATGCTCTATGGACATGGCATAGGAATCAGGATATGTACAATAAAGCTGGAGAT
ATAATTTATATAGTCAGGCAACCTGAGAAATGCCCTGTTAAACCAAAGGTAATTAAGCCC
TGGCCAATTGGTGAATACCAATTTGATTGGATCTAA
>ABP96802|ABP96802.1
ATGGCTGTTCACAAAGTTAGTTTCCTTGCTCTCGTCCTCTTATTTGGAATGTCTCTGCTT
GTAAGCAATGTGGAACATGCAGATGCCAAGGCTTGTCCCTTTAACTGTGATCCAAGAATT
GCTTATGGGGTTTGTCCACGTTTAGAAGAAGATAAGAACAATCAAATATGCACCAACTGT
TGCGCAGGCACGAAGGGTTGTAATTATTTCAGTGCTGATGGAACTTTTATTTGTAAAGGA
CAGTCTGATCCTAGAAATCCAAAAGCTTGTCCCCGAAATTGTGATCCAAGAATTGCCTAT
GGAGTTTGCCCGCGTTTAGAAGAAAAGAAGGACAATCAAATATGCACCAACTGTTGCGCA
GGCACGAAGGGTTGTAACTACTTCAGTGCTGATGGAACTTTTGTTTGTAAAGGACAGTCT
GATCCTAGAAATCCAAAAGCGTGTCCCCGAAATTGTGATCCAAGAATCGCCTATGGAGTT
TGCCCGCGTTCAGAAGAAAAGAAGGATAATCAAATATGCACCAACTGTTGCGCAGGCACG
AAGGGTTGTAACTATTTCAGTGCTGATGGAACTTTTTTTTGTAAAGGACAGTCTGATCCT
AGAAATCCAAAAGCTTGTCCCCCAAATTGTGATTCCAGAATTGACTATGGAGTTTGCCCG
CGTTCAGAAGAAAAGGATAATCAAATATGCACCAACTGTTGCGCAGGCACGAAGGGTTGT
AACTATTTCAGTGCTGATGGAACTTTTGTTTGTAAAGGACAGTCTGATCCTAGAAATCCA
AAAGCTTGTCCCCGAAATTGTGATCCAAGAATTGCCTATAGAGTTTGCCCGCGTTCAGAA
GAAAAGGAGGACAATCAAATATGCACCAACTGTTGCGCAGGCACGAAGGGTTGTAACTAC
TTCAGTGCTAATGGAACTTTTGTTTGTAAAGGACAGTCTGATCCTAGAAATCCAAAAGCT
TGTCCCCGAAATTGTGATCCAAGAATTGCCTATGGAGTTTGTCCACGTTCAGAAGAAGAG
AAAAATAATCAAATATGCACCAATTGTTGTGGAGGTACGAAGGGTTGCAACTATTTCAGT
GCTAATGGAACTTTTATTTGTGAAGGAGAATCTGAATATGTAAGCAAAGTGGATGAATAT
GTTCGTGAAGTGGAGAATGATCTCCAGAAGTCTAAGGTTGCTGTTTCCTAA
>ABQ10557|ABQ10557.1
ATGAGGTCGGTCGCTTTTGTTTTCCTGGTTGGTGCAATTGCCTTTATATTTGCAGAATGC
AACTCCGAAGGGGACACTCTTTACGCATGGAAATCTTACCTGATAGATCCAAACAATGTG
CTTCAAACCTGGGATCCGACGTTACTCAATCCTTGCACATGGTTTCATGTCACCTGCAAC
GGCCAGAATAGCGTTGTAAGAGTGGACCTAGGTGCTGCAAACCTCTCTGGGACTTTGGTA
CCTCAGTTAGGAACGCTAAGCAATCTTCAATACTTGCAAGTTCAAAATAACTCAATTAGC
GGAGAAATCCCAAGCAAATTAGGCAACTTGACAAAGCTAGTGAGCTTGGGGCTGGAAAAT
AATCAGCTGAATGGTCCTATCCCATCATCTCTTGGCAATTTAAAATCCCTACGGTGGATG
AGATTGGACGGTAATAAATTATCAGGGACCATTCCAATCTCAGTCTTGAAGCTCGTCTAC
TGGGGAAATTTGCAGCTACTGAATGTGTCCGACAATCAATTGGCAGGGACTGTTCACCAC
GCTAACCAAACAGGATTTGCTACTACAACAATAATTCAAGACTTGATAGCCTAA
>ABQ23178|ABQ23178.1
CAGACCCAGATTGAGCAACCGTTGTGTCTTGAATGCATGAGAGTGTTGTCTGATAAACTT
GATAAGGAGGCTGAAGATGTTAACAGGGACATACAAGCCTACGAAGCTTGCCTTCAGCGA
CTAGAGGGAGAAGCAAGAAACGTTCTTAGTGAGGCTGATTTTCTGAAGGAGAAATTGAAG
ATAGAAGAAAAAGAGCGAAAACTTGAAGCAGCAATAGAAGAAACAGAGAAGCAATGTGCT
GTAGTCACTGCCGAACTGAAGGAACTAGAGTTAAAATCAAGCCGCTTTAAGGAGTTGGAG
GAGCGGTACTGGCACGAATTCAATAACTTTCAGTTTCAGTTGATATCTCATCAGGAAGAG
AGAGATGCAATTTTAGCTAAGACAGAAGTTTCACAAGCTCATTTAGAGCTGTTAAAGAAG
ACTAATGTGCTCAATGATGCATTCCCAATCTGGTATGATGGTGAATTTGGAACGATTAAC
AACTTTCGTCTTGGAAGACTTCCTAAAATTCCGGTTGAGTGGGATGAGATAAATGCAGCA
TGGGGCCAAGCTTGCCTTCTTCTCCATACAATGGCTCAACATTTCCGGCCAAAGTTTCAA
TATCGGATAAAAATTCTTCCCATGGGAAGTTATCCTCGGATCATGGACACCAATAACAAT
ACCTATGAACTATTTGGCC
>ABQ58079|ABQ58079.1
ATGTCGAGATTTACAATGCTAGTAGTTCTTGTTCTTCTTGGGCTATGTCTATGCCATTTA
TCAGTAGCAACAATAGGAAGTACTAGTAATAAGAAGAGTACTTACATAGTACACGTGGCA
AAATCCCAAATGCCAGAGAGTTTTGAAGACCATAAACACTGGTATGATTCATCACTAAAA
TCAGTTTCTGATTCAGCAGAAATGTTGTATGTTTACAACAACGTTGTACATGGTTTCTCA
GCAAGACTGACTATTCAAGAAGCAGAATCACTTGAGAGACAATCTGGGATTCTGTCTGTT
TTGCCGGAGTTGAGATATGAACTTCACACGACAAGAACACCATCTTTTCTGGGTCTTGAT
CGAAGTGCTGATTTTTTTCCAGAATCAAATGCTATGAGTGATGTGGTTGTTGGGGTTCTT
GATACTGGAGTTTGGCCAGAAAGCAAGAGTTTTGATGATACTGGACTTGGACCTATTCCG
GATTCTTGGAAAGGAGAGTGTGAATCTGGTACCAATTTCAGTTCTTCAAATTGCAATAGG
AAATTGATTGGTGCAAGGTACTTCTCGAAAGGTTATGAGACCACATTGGGTCCTGTTGAT
GTATCCAAAGAGTCGAAATCTGCAAGGGACGATGACGGACATGGAACACACACTGCTACT
ACTGCAGCTGGTTCAGTTGTTCAGGGCGCTAGTCTCTTTGGGTATGCTTCTGGAACTGCT
CGTGGAATGGCAACTCGTGCTAGAGTTGCTGTGTACAAAGTTTGCTGGATTGGTGGTTGT
TTTAGCTCTGATATATTAGCAGCTATGGACAAAGCAATTGATGATAATGTGAATGTGCTT
TCTTTATCACTTGGTGGTGGCAATTCAGATTATTATAGAGACAGTGTCGCAATTGGAGCA
TTTGCTGCTATGGAAAAAGGGATTCTAGTCTCTTGCTCTGCAGGTAACGCTGGTCCTAGT
CCCTATAGTTTGTCCAACGTAGCGCCGTGGATAACTACTGTGGGTGCAGGAACATTGGAC
CGCGATTTTCCTGCATATGTAAGCCTAGGCAATGGTAAGAATTTCTCTGGTGTTTCACTC
TACAAAGGGGATTTGTCACTAAGTAAAATGCTTCCCTTTGTGTACGCTGGTAATGCTAGT
AATACTACAAATGGAAATCTTTGCATGACGGGTACCTTAATTCCTGAGAAGGTTAAAGGC
AAAATTGTTCTATGTGACCGCGGGATAAATCCCAGGGTCCAAAAAGGTTCTGTGGTAAAA
GAAGCCGGTGGGGTTGGTATGGTTTTGGCTAACACTGCCGCAAACGGGGATGAGCTGGTG
GCTGATGCCCATTTGCTTCCAGCAACGACAGTTGGTCAGACGACAGGGGAAGCAATCAAG
AAGTACTTAACCTCGGATCCTAATCCAACAGCCACGATTCTTTTCGAGGGAACTAAGGTG
GGGATCAAACCATCACCAGTGGTTGCTGCATTTAGCTCCAGAGGACCAAACTCAATCACG
CAGGAAATTCTCAAACCGGACATCATAGCACCAGGTGTTAACATTCTCGCAGGGTGGACA
GGTGCGGTTGGACCAACAGGGTTGGCCGAGGACACAAGACGCGTTGGGTTCAACATTATC
TCGGGCACGTCTATGTCTTGCCCGCACGTGAGTGGTTTGGCTGCTTTGCTTAAAGGAGCG
CACCCTGATTGGAGCCCAGCGGCTATTCGCTCGGCTCTTATGACCACGGCTTATACAGTG
TACAAGAACGGTGGTGCGCTCCAAGATGTCTCGACGGGAAAGCCGTCCACGCCGTTTGAT
CATGGTGCAGGACATGTAGACCCTGTTGCAGCACTAAACCCCGGACTTGTTTACGACTTG
AGGGCTGATGATTATCTGAATTTCCTCTGTGCCTTGAACTACACATCAATCCAGATTAAT
AGCATTGCTAGAAGAAACTACAACTGTGAAACAAGTAAGAAATACAGTGTCACTGATTTG
AATTACCCTTCATTTGCTGTTGTATTTCCAGAACAAATGACTGCAGGCAGTGGAAGCAGT
TCTAGCTCCGTTAAATATACGCGAACGCTTACTAATGTTGGACCAGCAGGAACATACAAA
GTTAGTACTGTTTTTTCACCAAGCAACTCAGTGAAAGTCTCGGTCGAGCCTGAAACGTTG
GTTTTTACTCGTGCGAACGAGCAGAAGTCATATACCGTGACTTTCACTGCTCCTTCAATG
CCATCAACTACGAATGTGTATGGTAGAATTGAGTGGTCAGATGGCAAGCATGTAGTTGGT
AGTCCTGTGGCCATTAGTTGGACATGA
>ABQ65859|ABQ65859.1
ATGGCTTCTTCTTTCTCTCTAATTCCCTTTCTTGCTTTGTTTCTTGTTTCTTTTTCTCAT
ATTGCTCTTTCATTATCATCAAAGTCTTTCTTGCCTTTTCATAAGCCTATAATAAACCAG
AAAAAATTCCCAGTAACAATGGCTGAAAAATTTATCAGACAACTTAACTTGTTTCCTAAA
CATAATATCAATATTATTTCTTCGAATGATAATATTGCACTAGCCAATGAAGAGAGATTA
TTTGAAAAGAAATTGAATTTACCTTATCTTGGTGATTCTGGTGCAACTGTCCAAGACTTG
GGTCATCACGCTGGTTATTTTCGTCTTGCACATACTAAAGCTGCAAGGATGTTCTATTTT
TTCTTTGAATCGAGGAGCAACAAGAATGATCCAGTAGTGATATGGTTAACAGGAGGGCCA
GGATGTAGCAGTGAATTGGCTTTGTTTTATGAAAATGGACCTTTTAAATTATCTGACAAC
ATGTCTCTTGTCTGGAATGATTTCGGCTGGGACAAGGTCTCAAACCTTATATACGTTGAT
CAACCAACGGGAACTGGTTTCAGCTATAGTACTGATGATAGTGACGTTCGTCACAATGAA
ACGGGTGTAAGCAATGACCTTTATGACTTCTTACAGGAATTCTTCAAGGCACATCCTGAT
TATGTAAATAATGATTTTTACATTACTGGAGAATCATATGCTGGGCATTATATTCCTGCA
TTTGCTTCTCGTGTTAACCAAGGAAACAAAAACAAAGAAGGAATTAACATAAACCTCAAG
GGATTTGCCATTGGTAATGGACTAACCAACCCAGAAATCCAGTACAAAGCCTACACTGAC
TATGCATTGGACATGAAATTGATCAATCAAACTGATTACGACGCCATAAATGAATTATAT
CCACAATGTCAACAAGAAATTAGGCTTTGCGGAAAAGGTAGTGATGATGCTTGCTTGAAT
GCATTTGGTCGTTGCACAAACATCTTCAACAGTATAATGGACGTTGTGGGCGATAAAAAT
TACTATGACATCCGCAAGATCTGTGAGGGGAACCTCTGCTATGACTTCTCGGGAATGGAA
ACTTACCTCAACGATGACCAAGTTAAGCAAGCCCTTGGTGTTCCCAACAGCATTGACTTT
GTATCGTGTAGTTCTACAGTTTATCAGGCAATGGAGACGGACTGGATGAAGAATCTTGAA
GTAGGTATTCCTTCACTTCTTGAGGATGGTGTCAATCTACTCATTTACGCTGGAGAGTAT
GACCTTATCTGCAACTGGCTTGGGAACTCAAACTGGGTGCATGCAGTGGAGTGGTCTGGG
CAGAATAACTTTGCGGCTGCACCATCTGTTTCTTTCACAGTAGATGGTGAGGAGAAAGGA
ATTCAAAAGAGCTATGGACCTCTGACTTTCCTCAAAGTCAATGATGCAGGTCATATGGTG
CCAATGGACCAACCTAAGGCAGCACTCGAAATGCTCCAGAGGTGGACTACTCAAGGCAAA
TTGTCCTAA
>ABR18799|ABR18799.1
ATGAAACCTCACAACAGTGCTATGTACCAACACCATTTTAGCTTAAACAAGATTTTCTTG
CTCAGTTTTTCTCTACAACCACTCTTTATTCTCCTCCTCATAATCTTCTTTCTCCCTCCT
GCTTCACCTGCTTCTGTCAATGGCCTGTTCAAAGACTCTCAACAGCTTCTCTCCTTTAAA
TCCTCACTTCCCAATACACAAACTCAGCTTCAGAACTGGTTGTCGTCTACAGACCCTTGT
AGTTTCACTGGTGTTTCATGCAAGAACTCTAGAGTTTCCTCTATAGATCTTACCAACACT
TTTCTAAGTGTTGACTTCACTTTGGTCTCTTCCTACTTACTTGGCCTCTCAAATTTGGAG
TCTTTAGTGTTAAAGAATGCTAATCTTAGTGGTTCTTTAACTTCTGCTGCTAAATCCCAA
TGTGGGGTTTCTTTAAACTCTATAGATCTAGCTGAAAACACAATTTCAGGGCCTGTTTCT
GATATCTCTAGCTTTGGTGCTTGTTCAAACCTTAAGTCTCTTAATCTTTCCAAGAATTTA
ATGGACCCTCCTTCTAAAGAACTTAAAGCTTCAACCTTTAGCCTCCAAGATCTTGATCTT
TCTTTTAACAATATCTCAGGTCAAAACTTGTTTCCTTGGCTTTCATCTATGAGGTTTGTT
GAGCTTGAGTACTTTTCTGTCAAGGGTAATAAATTAGCTGGAAATATTCCTGAGTTGGAC
TTCACGAATTTGTCATATTTGGATCTTTCTGCTAATAATTTCTCAACTGGTTTCCCTTCA
TTCAAAGATTGTTCCAATTTGGAGCACTTGGATTTGTCCTCCAACAAGTTTTATGGTGAT
ATTGGTGCTTCACTTTCTTCATGTGGGAAGCTCAGTTTTCTCAACCTTACAAATAATCAG
TTTGTGGGGTTAGTCCCTAAGCTACCAAGTGAAAGCCTACAGTTTTTGTACTTAAGAGGG
AATGATTTTCAGGGTGTTTTTCCAAGCCAACTTGCTGATTTGTGTAAAACTTTAGTGGAA
TTGGATTTGTCTTTCAATAATTTCTCAGGTTTGGTTCCTGAGAATCTTGGTGCATGTTCT
AGTTTGGAGTTTCTTGATATTTCCAACAATAATTTCTCTGGTAAGTTGCCTGTTGATACC
CTCTTGAAGTTGAGTAATTTGAAGACTATGGTATTGTCATTCAATAATTTTATTGGTGGT
TTACCCGAGTCTTTCTCCAACTTACTGAAATTGGAGACTTTGGATGTGAGTTCTAATAAT
ATCACAGGGTTTATTCCTTCTGGTATTTGTAAAGATCCTATGAGTAGCTTGAAAGTGTTG
TACCTTCAGAATAATTGGTTTACAGGCCCTATACCTGACAGTCTAAGCAACTGTTCTCAG
TTGGTGTCACTTGATCTTAGCTTTAATTACTTGACTGGGAAAATACCATCTAGTTTGGGG
TCATTGTCAAAGTTGAAAGATCTTATCCTTTGGTTGAATCAGCTCTCAGGGGAAATCCCA
CAGGAGTTGATGTACTTGAAATCATTGGAGAATTTGATTCTTGATTTTAATGACTTAACT
GGATCAATCCCTGCAAGTCTTAGCAACTGTACCAATTTGAATTGGATTTCAATGTCAAAT
AACCTGTTGAGCGGCGAGATACCGGCTTCTTTGGGTGGTTTGCCCAATCTAGCCATTTTA
AAACTTGGGAACAACTCAATCTCAGGGAATATCCCTGCTGAGTTGGGTAATTGCCAGAGC
TTGATATGGTTGGATCTCAATACTAATTTCTTGAATGGCTCCATTCCGGGGCCTTTGTTC
AAGCAATCTGGCAATATTGCAGTGGCGTTGCTCACCGGCAAGCGATATGTGTATATCAAG
AATGATGGAAGTAAGGAGTGTCATGGAGCAGGGAATTTACTGGAATTTGGAGGGATTAGA
CAGGAACAGCTGGATAGAATCTCAACAAGGCATCCTTGCAATTTCACAAGAGTTTATAGA
GGTATTACTCAGCCAACATTTAACCACAATGGCTCTATGATTTTTCTTGACTTGTCTTAT
AATAAGTTGGAAGGTGGTATCCCAAAGGAATTGGGGTCCATGTACTATCTGTCTATATTG
AATTTGGGGCATAATGATTTCTCTGGTGTGATTCCTCAAGAACTTGGAGGGTTGAAGAAT
GTAGCAATTCTTGATCTGTCGTATAATAGGTTGAATGGATCGATTCCGAATTCCCTCACC
AGCCTTACTTTGCTTGGAGAGCTTGACCTGTCGAACAATAATCTCACTGGACCTATTCCT
GAATCAGCTCCATTTGATACATTCCCGGATTATAGGTTTGCGAATACTTCGCTTTGTGGG
TATCCTCTCCAACCTTGTGGCTCGGTAGGGAATTCGAACTCAAGCCAGCACCAGAAGTCT
CACCGCAAACAAGCATCGTTGGCAGGGAGTGTGGCGATGGGTTTGTTGTTCTCCCTCTTT
TGCATCTTTGGTTTGATTATTGTTGCCATAGAGACGAAGAAGAGGAGGAAGAAGAAGGAG
GCTGCTCTTGAGGCGTATATGGATGGTCATTCCAATTCTGTAACTGCAAACAGCGCGTGG
AAGTTCACGAGTGCTCGTGAAGCATTAAGCATCAACCTTGCCGCATTTGAGAAGCCTCTA
AGGAAGCTCACATTTGCAGATCTTCTCGAGGCCACCAATGGTTTCCACAACGACAGTCTT
ATCGGCTCTGGTGGTTTTGGTGATGTCTACAAGGCTCAGCTGAAGGATGGCAGTGTTGTG
GCCATTAAGAAGTTGATTCATGTCAGCGGACAAGGTGATCGAGAATTCACAGCTGAAATG
GAAACTATTGGGAAGATCAAGCACCGGAATCTTGTTCCTCTTTTGGGATACTGCAAAGTA
GGTGAAGAAAGACTGTTGGTGTATGAATACATGAAATATGGAAGTCTTGAAGATGTTCTG
CACGATCGGAAGAAAAATGGGATCAAGCTTAATTGGCATGCAAGAAGGAAAATCGCCATT
GGAGCTGCTAGAGGGTTGGCTTTCCTACACCATAACTGCATTCCACACATTATTCACAGG
GACATGAAATCAAGTAATGTATTGCTTGATGAAAATTTGGAAGCCAGAGTATCCGATTTC
GGAATGGCAAGGCTAATGAGTGCTATGGACACTCATTTGAGTGTGAGTACCCTAGCAGGA
ACTCCCGGATACGTTCCTCCTGAATATTACCAGAGCTTTAGGTGTTCGACGAAAGGAGAT
GTTTATAGTTATGGTGTTGTTTTACTTGAGCTCCTAACGGGCAGAACGCCAACAGATTCA
GTTGATTTTGGCGACAATAATATTGTTGGATGGGTAAGGCAGCATGCTAAGCTGAAAATA
AGTGATGTCTTCGATCGAGAACTATTGAAAGAAGATCCAAGCATTGAGATTGAACTTCTA
CAACACTTTAAGGTAGCTTGTGCTTGCTTAGATGATCGACATTGGAAGCGTCCAACAATG
ATTCAAGTAATGGCAATGTTCAAGGAGATTCAAGCAGGGTCAGGCATCGATTCCTCGTCA
ACGATTGCAGCTGATGATGTCAATTTTAGTGCAGTTGAAGGAGGGATAGAAATGGGCATA
AGTGAAAGTATAAAAGAAGGAAATGAGCTGAGCAAACACCTATGA
